# Supplementary material for: Methylome Analysis in Chickens Immunized with Infectious Laryngotracheitis Vaccine
Source: PLoS One. 2015 Jun 24;10(6):e0100476. doi: 10.1371/journal.pone.0100476 (PMC4481310; doi:10.1371/journal.pone.0100476)
Supplement: S2 Table — (XLS) [file pone.0100476.s002.xls]

seqnames	start	end	width	strand	Conc	Conc_Control	Conc_Vaccinated	Fold	p.value	FDR
chrUn_random	51472159	51472872	714	*	6.759946283	7.679502321	3.555272778	4.124229542	4.30E-53	2.03E-48
chr1	104450897	104453172	2276	*	9.712931848	10.51257572	7.765785151	2.746790567	4.44E-49	1.05E-44
chrUn_random	12105050	12106365	1316	*	7.308332113	8.102933166	5.394585212	2.708347954	7.30E-44	1.15E-39
chr1	104479386	104480829	1444	*	8.770692871	9.613418513	6.495359009	3.118059504	1.01E-42	1.00E-38
chr8	25058127	25058540	414	*	6.481738244	7.3073331	4.347162174	2.960170926	1.06E-42	1.00E-38
chr1	104483068	104484883	1816	*	9.125357334	9.916678043	7.232868124	2.683809919	2.88E-40	2.27E-36
chr1	104458172	104460541	2370	*	10.54585949	11.26670883	9.038883485	2.227825347	4.45E-39	3.01E-35
chr19	6526907	6529118	2212	*	7.80543848	8.730876233	4.494140688	4.236735545	5.84E-39	3.45E-35
chrUn_random	9956589	9958199	1611	*	5.322769218	6.275848531	1.356974037	4.918874494	1.18E-36	6.18E-33
chr1	127244365	127245419	1055	*	5.994331471	6.841617709	3.678783696	3.162834013	2.40E-36	1.13E-32
chr22	1561325	1562422	1098	*	7.314896764	8.070844374	5.631086778	2.439757596	4.15E-33	1.79E-29
chr18	9213155	9214235	1081	*	7.458732847	8.382764459	4.173691978	4.20907248	4.55E-33	1.79E-29
chr6	25632693	25633335	643	*	5.841622431	6.63343371	3.945977081	2.687456629	2.26E-28	8.25E-25
chr10	702017	703081	1065	*	5.122170627	6.035571842	2.020812034	4.014759807	2.46E-25	8.33E-22
chr3	84253579	84253905	327	*	5.39385828	6.323236154	2.006188933	4.317047221	3.71E-22	1.17E-18
chr3	84254348	84257652	3305	*	8.968323489	9.843622137	6.374204537	3.4694176	1.16E-21	3.44E-18
chrUn_random	44053307	44054389	1083	*	5.037037494	5.975252737	1.460883732	4.514369005	2.49E-21	6.95E-18
chr1	126773928	126774473	546	*	4.606156421	5.562866711	0.525967262	5.036899449	3.04E-20	8.00E-17
chr1	168837062	168839341	2280	*	7.147188915	7.870653912	5.627896964	2.242756948	5.60E-19	1.37E-15
chr2	133735023	133735354	332	*	4.210148311	5.152910609	0.525967262	4.626943347	5.77E-19	1.37E-15
chr3	91173178	91173500	323	*	4.517757816	5.432523356	1.394164659	4.038358696	8.96E-19	2.02E-15
chr10	699815	700751	937	*	5.177143504	5.966469052	3.297408807	2.669060245	1.15E-18	2.48E-15
chr5	51987648	51988612	965	*	4.960040314	5.922410745	0.68051062	5.241900125	2.34E-18	4.83E-15
chr1	80091554	80094271	2718	*	6.403902948	7.331401069	3.053199656	4.278201413	5.51E-18	1.09E-14
chr1	52608376	52608830	455	*	4.592001302	5.528592715	1.052468791	4.476123925	7.18E-18	1.36E-14
chr3	58703555	58703892	338	*	3.997029881	4.947657008	0.103509893	4.844147116	8.43E-18	1.53E-14
chr21	3198600	3199888	1289	*	5.278831786	6.189947138	2.213929318	3.97601782	1.53E-17	2.69E-14
chr17	4957812	4958447	636	*	4.52391205	5.411571603	1.78528928	3.626282323	3.35E-17	5.67E-14
chr1	127291500	127292341	842	*	4.705175918	5.536289421	2.526915858	3.009373564	1.17E-16	1.91E-13
chr2	133701189	133701520	332	*	4.161435265	5.083905314	0.904975069	4.178930245	4.88E-16	7.70E-13
chr8	21482001	21482717	717	*	4.268446728	5.167283266	1.384154399	3.783128867	8.16E-16	1.25E-12
chr21	3197155	3197671	517	*	4.245580977	5.20413521	0.103509893	5.100625318	9.69E-16	1.43E-12
chr7	12568739	12569536	798	*	4.034994846	4.978580215	0.330326256	4.648253959	1.00E-15	1.44E-12
chr4	19041500	19042407	908	*	4.077641907	4.979660948	1.14880753	3.830853419	2.02E-15	2.82E-12
chr9	17307153	17307712	560	*	4.240955983	5.1993752	0.103509893	5.095865308	2.90E-15	3.92E-12
chrUn_random	41260853	41262356	1504	*	7.370540157	8.061500713	5.995874203	2.065626509	3.26E-15	4.29E-12
chr4	26253865	26254307	443	*	4.313035636	5.214487615	1.392246433	3.822241182	4.19E-15	5.36E-12
chr28	1566516	1567197	682	*	3.985189685	4.918065527	0.525967262	4.392098265	4.34E-15	5.41E-12
chr9	16080063	16084734	4672	*	6.492767139	5.943316069	6.889715663	-0.946399593	5.05E-15	6.13E-12
chr1	80333733	80334658	926	*	5.194941787	6.064930856	2.658362917	3.406567938	5.56E-15	6.59E-12
chr14	4187180	4188474	1295	*	6.54982503	7.471638654	3.305203072	4.166435581	7.23E-15	8.35E-12
chr27	4737636	4738381	746	*	4.091743662	4.997795594	1.104265468	3.893530126	8.24E-15	9.30E-12
chr1	179439238	179439844	607	*	4.049026859	4.964056311	0.921090401	4.04296591	1.02E-14	1.13E-11
chr15	6485962	6486488	527	*	4.250041748	5.194395604	0.525967262	4.668428342	1.32E-14	1.42E-11
chr18	6990205	6991232	1028	*	4.02247215	4.973977018	0.103509893	4.870467125	1.67E-14	1.76E-11
chr15	9700287	9702537	2251	*	6.693999795	7.477838675	4.848681056	2.629157619	2.00E-14	2.06E-11
chr24	2587769	2588326	558	*	3.65547739	4.570602255	0.525967262	4.044634993	3.42E-14	3.45E-11
chr12	533577	533869	293	*	3.71810618	4.657980355	0.103509893	4.554470462	3.80E-14	3.75E-11
chr26	4937876	4938917	1042	*	3.811665895	4.755390162	0.103509893	4.651880269	4.97E-14	4.80E-11
chr2	44379123	44379775	653	*	5.406454631	6.343805268	1.849920589	4.493884679	8.51E-14	8.06E-11
chr18	4699682	4700827	1146	*	4.245537694	5.189714143	0.525967262	4.663746881	1.44E-13	1.34E-10
chr18	9814819	9815555	737	*	3.997943847	4.928248455	0.591677135	4.33657132	1.49E-13	1.35E-10
chr5	60162181	60164252	2072	*	4.00565162	4.923207354	0.835422389	4.087784965	1.87E-13	1.67E-10
chr13	2012891	2014291	1401	*	6.393454168	7.208141976	4.341053065	2.867088911	2.32E-13	2.03E-10
chr2	133774486	133775461	976	*	4.018656895	4.949536853	0.600716395	4.348820457	4.79E-13	4.13E-10
chr5	18045234	18045516	283	*	3.630789438	4.566827854	0.103509893	4.463317962	1.03E-12	8.69E-10
chrZ	31514376	31514605	230	*	4.279366039	5.045623369	2.538298956	2.507324413	1.65E-12	1.37E-09
chr15	8171623	8172879	1257	*	7.428785522	8.30315786	4.844887163	3.458270697	1.94E-12	1.58E-09
chr5	60278779	60281763	2985	*	3.759977623	4.670794798	0.69975926	3.971035537	3.05E-12	2.45E-09
chrUn_random	21115117	21118414	3298	*	5.457650243	6.268509685	3.432877302	2.835632383	4.15E-12	3.27E-09
chr1	200049703	200050004	302	*	3.939634197	4.888221371	0.103509893	4.784711478	4.24E-12	3.29E-09
chr23	3542774	3543305	532	*	3.730911971	4.671328604	0.103509893	4.567818712	4.40E-12	3.36E-09
chr10	20670332	20670575	244	*	3.689662507	4.628313684	0.103509893	4.524803791	5.16E-12	3.88E-09
chr1	172047526	172047862	337	*	3.652721482	4.567679181	0.525967262	4.041711919	6.58E-12	4.87E-09
chr14	6172372	6173417	1046	*	5.791868036	6.689195005	2.928198779	3.760996225	7.84E-12	5.71E-09
chr2	101411583	101412407	825	*	5.934745793	6.777305368	3.660852949	3.116452419	1.50E-11	1.07E-08
chr2	114851264	114852026	763	*	3.351538894	4.27354202	0.103509893	4.170032127	1.79E-11	1.27E-08
chr24	3112852	3113836	985	*	5.230511308	6.154574278	1.944890357	4.209683921	2.26E-11	1.57E-08
chr10	21410471	21411477	1007	*	3.998695625	4.940814335	0.330326256	4.610488079	3.03E-11	2.08E-08
chr1	52607830	52608119	290	*	3.633249568	4.564034123	0.217251655	4.346782468	5.57E-11	3.77E-08
chr15	3213227	3213953	727	*	3.803616118	4.747019248	0.103509893	4.643509356	5.65E-11	3.77E-08
chr2	44382165	44382433	269	*	3.626523592	4.541179099	0.504737196	4.036441904	6.19E-11	4.07E-08
chr2	133701859	133702305	447	*	3.597125698	4.514192855	0.435178885	4.07901397	6.64E-11	4.31E-08
chr2	133733574	133733865	292	*	3.366452303	4.289279388	0.103509893	4.185769495	7.07E-11	4.52E-08
chr24	2590667	2591093	427	*	3.474307219	4.390761597	0.322677663	4.068083934	7.46E-11	4.71E-08
chrUn_random	50923960	50925447	1488	*	5.65636883	6.514803377	3.236939631	3.277863747	1.25E-10	7.77E-08
chr1	52606958	52607194	237	*	3.243343133	4.15909117	0.103509893	4.055581278	1.30E-10	7.99E-08
chr26	4839622	4839996	375	*	3.54833285	4.462895594	0.428067782	4.034827812	1.59E-10	9.67E-08
chr1	1521512	1523760	2249	*	6.308140212	6.655993989	5.848830255	0.807163735	1.91E-10	1.15E-07
chr15	6481973	6482235	263	*	3.779985472	4.722435049	0.103509893	4.618925156	1.95E-10	1.15E-07
chr26	4211338	4211648	311	*	3.891073276	4.78342871	1.093166657	3.690262054	1.97E-10	1.15E-07
chr13	13226614	13229564	2951	*	7.839442174	8.703589244	5.363399911	3.340189333	2.46E-10	1.42E-07
chr3	28336751	28337695	945	*	4.177692078	5.089006238	1.109657529	3.979348709	2.70E-10	1.54E-07
chrUn_random	57240466	57241521	1056	*	8.134537691	8.526679734	7.594304066	0.932375668	3.44E-10	1.94E-07
chr24	3115438	3115726	289	*	3.49461241	4.375643882	0.835422389	3.540221494	3.79E-10	2.11E-07
chr19	8669976	8670583	608	*	3.351065977	4.273042827	0.103509893	4.169532934	3.92E-10	2.16E-07
chr7	24934701	24935607	907	*	3.095026288	4.001349532	0.103509893	3.89783964	4.15E-10	2.26E-07
chr5	2685873	2686603	731	*	4.393219419	5.215704005	2.282621527	2.933082478	6.28E-10	3.38E-07
chr28	1567615	1568174	560	*	3.742561241	4.662797862	0.525967262	4.1368306	6.75E-10	3.59E-07
chr9	24002266	24002558	293	*	3.382265721	4.30595673	0.103509893	4.202446837	6.90E-10	3.63E-07
chr2	3899384	3902262	2879	*	8.212184925	8.902488786	6.840264758	2.062224029	7.05E-10	3.67E-07
chr1	156829086	156829670	585	*	4.038107907	4.94977178	0.964546223	3.985225557	8.38E-10	4.31E-07
chr5	18048022	18049248	1227	*	3.488622484	4.417871969	0.103509893	4.314362076	8.77E-10	4.46E-07
chr2	44380389	44381029	641	*	5.549886586	6.374580956	3.422299107	2.952281848	1.15E-09	5.79E-07
chr3	45405599	45405990	392	*	3.41866779	4.27082605	1.058737299	3.21208875	1.21E-09	6.02E-07
chrUn_random	50919588	50920404	817	*	5.199750452	5.901327233	3.779775299	2.121551935	1.22E-09	6.02E-07
chr2	133735693	133736139	447	*	3.561997258	4.453770777	0.771581359	3.682189419	1.58E-09	7.70E-07
chr1	49869804	49870800	997	*	5.183755031	6.01975058	2.965570047	3.054180533	1.65E-09	8.00E-07
chr16	70171	70767	597	*	3.869530236	4.677477496	1.865377043	2.812100453	1.76E-09	8.40E-07
chr2	133699732	133700023	292	*	3.329095182	4.249841231	0.103509893	4.146331339	1.90E-09	9.01E-07
chr1	87912442	87913459	1018	*	4.236789263	5.128517618	1.44695299	3.681564628	1.98E-09	9.30E-07
chr2	44382817	44383082	266	*	3.557114056	4.418950574	1.104265468	3.314685106	2.19E-09	1.02E-06
chrUn_random	1471380	1472686	1307	*	10.15002559	9.893303914	10.36789194	-0.47458803	2.49E-09	1.14E-06
chr23	132390	133532	1143	*	5.959669043	6.874398994	2.836660539	4.037738455	2.49E-09	1.14E-06
chr3	16462335	16463383	1049	*	4.268399579	5.162819183	1.443578818	3.719240365	2.55E-09	1.15E-06
chr4	34371629	34372188	560	*	6.059003389	6.846181508	4.192852344	2.653329164	2.58E-09	1.15E-06
chr28	2553362	2553900	539	*	3.311519919	4.217037728	0.331956498	3.88508123	2.63E-09	1.16E-06
chr26	1387592	1388270	679	*	3.515114334	4.42127849	0.525967262	3.895311228	2.99E-09	1.31E-06
chr21	3201424	3201951	528	*	3.734389852	4.664207109	0.337934513	4.326272596	3.11E-09	1.35E-06
chr1	1757570	1770768	13199	*	9.068942774	8.664054513	9.384746876	-0.720692364	3.27E-09	1.41E-06
chr15	4540617	4541881	1265	*	6.465905164	7.312769177	4.154133276	3.158635901	4.46E-09	1.90E-06
chr1	52601137	52601382	246	*	3.253159966	4.169496243	0.103509893	4.065986351	4.89E-09	2.07E-06
chr1	133257228	133257799	572	*	3.542199799	4.462602692	0.322677663	4.139925029	5.60E-09	2.35E-06
chr9	17081325	17083980	2656	*	3.474955883	1.749844624	4.238388539	-2.488543915	7.49E-09	3.11E-06
chr26	4210784	4211154	371	*	3.275413061	4.170996263	0.435178885	3.735817379	8.18E-09	3.36E-06
chr5	18043637	18043902	266	*	4.6457352	5.577049626	1.218913218	4.358136408	8.22E-09	3.36E-06
chr11	3331920	3332723	804	*	3.775590131	4.677413619	0.849535585	3.827878034	8.36E-09	3.38E-06
chr10	12392702	12393630	929	*	3.376789227	4.266549565	0.611969271	3.654580294	8.96E-09	3.60E-06
chr8	7948048	7948920	873	*	3.159162629	4.069688174	0.103509893	3.966178282	9.72E-09	3.87E-06
chr15	6663537	6663761	225	*	3.525683886	4.450530896	0.225478453	4.225052443	1.02E-08	4.02E-06
chr3	58702013	58702253	241	*	3.190472092	4.102977955	0.103509893	3.999468062	1.07E-08	4.20E-06
chrZ	33523673	33523917	245	*	4.95417289	5.85591402	2.029287375	3.826626645	1.39E-08	5.40E-06
chr1	53914642	53916797	2156	*	3.690475574	1.920538195	4.461751446	-2.541213251	1.49E-08	5.73E-06
chr1	52501270	52501966	697	*	3.783046643	4.66468087	1.116825875	3.547854995	1.67E-08	6.38E-06
chr9	17301331	17301919	589	*	3.632867843	4.557839667	0.330326256	4.227513411	2.11E-08	7.96E-06
chr1	133259132	133259541	410	*	3.733038071	4.598922992	1.239276961	3.359646031	2.12E-08	7.96E-06
chrUn_random	20440242	20440937	696	*	7.30452846	8.172085652	4.793488655	3.378596997	2.15E-08	8.03E-06
chr1	52605850	52606093	244	*	3.346914373	4.268660165	0.103509893	4.165150273	2.36E-08	8.73E-06
chr2	114876635	114876943	309	*	2.794020448	3.677712707	0.103509893	3.574202815	2.72E-08	9.98E-06
chr3	28965776	28966391	616	*	3.528028817	4.45923085	0.103509893	4.355720958	2.84E-08	1.04E-05
chr6	23776440	23780168	3729	*	5.439180385	6.326396629	2.706020695	3.620375934	2.95E-08	1.07E-05
chr1	115655125	115655409	285	*	3.59800495	4.510304655	0.514336065	3.99596859	3.08E-08	1.11E-05
chr1	52600564	52600784	221	*	3.012454907	3.913065865	0.103509893	3.809555973	3.18E-08	1.13E-05
chr4	44740363	44741179	817	*	3.373989907	4.297230034	0.103509893	4.193720142	3.58E-08	1.26E-05
chr10	20672366	20672605	240	*	4.012901009	4.877755137	1.529678508	3.348076629	3.64E-08	1.28E-05
chr3	16460994	16461326	333	*	3.403354736	4.328182461	0.103509893	4.224672569	3.74E-08	1.30E-05
chr2	122520148	122520879	732	*	4.237817654	5.10056662	1.7758587	3.324707921	3.80E-08	1.32E-05
chr1	46283097	46283851	755	*	3.112199933	4.019668008	0.103509893	3.916158115	3.84E-08	1.32E-05
chrZ	33766360	33767213	854	*	3.25323091	4.169571423	0.103509893	4.066061531	4.13E-08	1.41E-05
chr25	1660786	1661384	599	*	3.6506776	4.543706851	0.844044574	3.699662278	4.53E-08	1.53E-05
chr18	9881453	9882481	1029	*	4.995584606	5.892924196	2.131744243	3.761179953	4.91E-08	1.65E-05
chr23	5493708	5494853	1146	*	4.888591308	5.797941639	1.851182981	3.946758658	4.94E-08	1.65E-05
chr8	14753639	14754277	639	*	3.335124487	4.229965866	0.504737196	3.725228671	5.08E-08	1.68E-05
chr2	122518796	122519358	563	*	3.241677986	4.157325823	0.103509893	4.053815931	5.35E-08	1.76E-05
chr2	128161712	128162388	677	*	4.109867945	4.970620853	1.667757082	3.302863771	5.65E-08	1.84E-05
chr4	68030943	68031472	530	*	5.268578811	6.142253846	2.692322496	3.449931351	5.80E-08	1.88E-05
chr23	3542221	3542679	459	*	3.365509528	4.261040782	0.525967262	3.73507352	6.05E-08	1.95E-05
chrZ	33521925	33522210	286	*	3.70750378	4.604420042	0.849391079	3.755028963	6.49E-08	2.08E-05
chr21	2664484	2665936	1453	*	4.70242033	5.626832416	1.410324384	4.216508033	7.21E-08	2.29E-05
chrUn_random	56891671	56892639	969	*	4.143473156	2.719878559	4.845880403	-2.126001843	7.29E-08	2.30E-05
chr17	934612	935222	611	*	2.949502006	3.845516471	0.103509893	3.742006579	7.63E-08	2.39E-05
chr1	95272251	95274468	2218	*	6.26655766	7.119092872	3.903129297	3.215963575	7.88E-08	2.46E-05
chr8	27932851	27933982	1132	*	2.198863167	1.035156132	2.834511592	-1.79935546	8.00E-08	2.48E-05
chr6	14215679	14215800	122	*	3.175929361	4.08752108	0.103509893	3.984011188	8.60E-08	2.64E-05
chrUn_random	51398640	51400144	1505	*	6.852122334	6.53697135	7.110620914	-0.573649564	9.55E-08	2.92E-05
chr3	28964992	28965661	670	*	3.455593423	4.352469177	0.598027523	3.754441654	9.62E-08	2.92E-05
chr2	32120748	32121064	317	*	3.244916846	4.160759468	0.103509893	4.057249576	1.01E-07	3.04E-05
chr1	35467001	35467299	299	*	2.995321455	3.894702653	0.103509893	3.79119276	1.12E-07	3.37E-05
chrZ	967605	968362	758	*	2.948900794	3.844870316	0.103509893	3.741360423	1.20E-07	3.57E-05
chr3	28339838	28340283	446	*	3.181019304	4.061694529	0.525967262	3.535727267	1.30E-07	3.84E-05
chr4	71294245	71294471	227	*	4.273990178	5.177127561	1.32914725	3.847980312	1.40E-07	4.13E-05
chr4	51519821	51520011	191	*	3.510409981	4.422179201	0.435178885	3.987000316	1.45E-07	4.25E-05
chr5	41512580	41513249	670	*	2.425606381	0.899065188	3.150598363	-2.251533174	1.56E-07	4.54E-05
chrZ	33522527	33523325	799	*	3.594843081	4.471399114	0.986723039	3.484676075	1.75E-07	5.05E-05
chr15	6310723	6311295	573	*	2.635803359	3.505387648	0.103509893	3.401877756	1.88E-07	5.40E-05
chr11	13694457	13694670	214	*	3.494360227	4.405758522	0.424997998	3.980760524	1.94E-07	5.53E-05
chr9	16427928	16428910	983	*	2.997675744	3.897226851	0.103509893	3.793716959	2.17E-07	6.16E-05
chr2	51762401	51763462	1062	*	4.116410428	5.032041297	0.97852412	4.053517178	2.29E-07	6.45E-05
chr3	14316	15089	774	*	4.003540965	4.817774118	1.954452657	2.863321461	2.55E-07	7.16E-05
chr5	26079464	26081300	1837	*	2.667075152	1.05655808	3.409097788	-2.352539708	2.61E-07	7.26E-05
chr2	149631820	149631984	165	*	3.353930441	4.248588361	0.525967262	3.722621099	2.63E-07	7.29E-05
chr9	16429236	16430293	1058	*	2.563508277	1.787503234	3.065348231	-1.277844997	2.65E-07	7.31E-05
chr4	16637369	16638100	732	*	3.253304656	4.162567051	0.217251655	3.945315396	2.74E-07	7.48E-05
chrZ	28572320	28572907	588	*	2.813321431	3.698622458	0.103509893	3.595112565	2.75E-07	7.48E-05
chr9	16219554	16220151	598	*	3.179106243	4.051971071	0.611674182	3.440296889	3.20E-07	8.66E-05
chrZ	40028705	40029710	1006	*	3.439178465	4.274622349	1.225567566	3.049054783	3.33E-07	8.95E-05
chr12	9378234	9378634	401	*	2.950421287	3.846504435	0.103509893	3.742994542	3.43E-07	9.18E-05
chrUn_random	60089886	60091870	1985	*	4.202848881	5.045608702	1.927218233	3.118390469	3.62E-07	9.63E-05
chrUn_random	6013926	6016958	3033	*	4.559629368	3.431728299	5.184824133	-1.753095834	3.64E-07	9.63E-05
chr1	140577940	140581390	3451	*	7.836682658	8.316726912	7.11219885	1.204528063	3.76E-07	9.89E-05
chrUn_random	15337237	15340129	2893	*	7.038431789	7.510950994	6.331142331	1.179808662	4.35E-07	0.000113939
chr1	39177121	39177334	214	*	3.356766566	4.279059542	0.103509893	4.175549649	4.56E-07	0.000118597
chrUn_random	54805071	54806119	1049	*	2.773795835	1.938151036	3.299531438	-1.361380402	4.62E-07	0.000119632
chrUn_random	24730466	24731702	1237	*	5.493678599	5.877228852	4.969701027	0.907527825	4.83E-07	0.000124258
chr1	46880183	46882104	1922	*	3.15981394	2.31536281	3.688962573	-1.373599762	4.90E-07	0.000125454
chrUn_random	50500158	50501596	1439	*	9.653206919	9.778901883	9.515506473	0.263395411	5.32E-07	0.000135466
chr10	20668118	20670097	1980	*	6.38575319	7.225594011	4.135226368	3.090367643	5.76E-07	0.000145842
chrUn_random	16874672	16876991	2320	*	3.858057039	2.39309489	4.569776554	-2.176681665	6.19E-07	0.000155844
chr13	3032336	3032508	173	*	2.761378279	3.64229609	0.103509893	3.538786198	6.48E-07	0.000162413
chr5	9802973	9803586	614	*	3.247825769	4.057249116	1.233263155	2.823985961	6.55E-07	0.000163192
chr23	4466565	4468290	1726	*	4.41996625	3.41325395	5.007159263	-1.593905313	6.75E-07	0.000167293
chr23	245274	245524	251	*	3.118765	4.02666689	0.103509893	3.923156998	6.86E-07	0.000169188
chr5	51994234	51994430	197	*	4.68069079	5.607319173	1.346759977	4.260559196	7.17E-07	0.000175876
chr8	21870643	21871896	1254	*	3.307892428	4.227431779	0.103509893	4.123921886	7.44E-07	0.000181492
chr13	13331910	13333939	2030	*	3.7412261	2.445920185	4.412564986	-1.9666448	7.62E-07	0.000184953
chr1	80433648	80433967	320	*	2.685988819	3.560231945	0.103509893	3.456722053	7.88E-07	0.000190406
chrUn_random	51725035	51726337	1303	*	3.495173678	1.927075801	4.228742561	-2.301666759	8.15E-07	0.000195968
chr1	61544572	61545479	908	*	2.283934396	1.316743528	2.857792591	-1.541049063	8.94E-07	0.000213824
chr23	241410	241994	585	*	4.029169311	4.927338288	1.154035955	3.773302333	9.44E-07	0.000224702
chr6	31775832	31776768	937	*	3.360957129	1.169368234	4.193717383	-3.024349149	9.59E-07	0.000226967
chrZ	36982248	36982670	423	*	2.605256492	3.471916998	0.103509893	3.368407106	1.07E-06	0.000253223
chr1	125067724	125075082	7359	*	8.11768442	7.547558558	8.525245987	-0.977687428	1.14E-06	0.00026811
chrUn_random	12324346	12328106	3761	*	2.670625488	3.231336	1.741027296	1.490308704	1.16E-06	0.000271448
chr18	10623696	10623935	240	*	2.904531123	3.797127558	0.103509893	3.693617666	1.22E-06	0.000283329
chr9	6076999	6077436	438	*	3.503998044	2.725896498	4.006701733	-1.280805235	1.23E-06	0.000283846
chr21	601499	601763	265	*	3.119854768	4.027828466	0.103509893	3.924318574	1.24E-06	0.00028409
chr1	140576822	140577663	842	*	5.687244831	6.204869658	4.872232411	1.332637247	1.26E-06	0.000287879
chr1	114970779	114973706	2928	*	6.882354421	6.663730028	7.072167005	-0.408436978	1.26E-06	0.000287879
chr1	140610753	140615325	4573	*	7.71445831	8.166990095	7.051450874	1.115539221	1.28E-06	0.00028991
chr6	35401279	35401458	180	*	3.152137149	3.973655493	1.048897568	2.924757925	1.47E-06	0.000330378
chr4	71255285	71255576	292	*	4.08095488	4.980869326	1.18174069	3.799128635	1.58E-06	0.000355186
chrUn_random	5037162	5038683	1522	*	7.144548623	6.486340534	7.594860023	-1.108519488	1.60E-06	0.000358429
chr1	51563421	51565086	1666	*	3.145198065	2.004504876	3.774166084	-1.769661208	1.67E-06	0.000371717
chr17	7534020	7534271	252	*	2.969001343	3.847589614	0.337934513	3.509655101	1.70E-06	0.00037682
chr2	133734424	133734670	247	*	3.049621111	3.927731862	0.423981972	3.503749889	1.76E-06	0.000386642
chr2	54421114	54421291	178	*	3.36741036	4.264059487	0.512899513	3.751159973	1.76E-06	0.000386642
chr7	23769757	23770011	255	*	7.997712302	8.483547696	7.259792936	1.22375476	1.93E-06	0.00042163
chr1	115655562	115656154	593	*	4.612146637	5.522078717	1.565737745	3.956340972	2.19E-06	0.000475986
chr2	37179598	37180460	863	*	5.132154262	5.950542251	3.052465866	2.898076385	2.58E-06	0.000558153
chr8	21485883	21490883	5001	*	3.183212016	4.087240329	0.225478453	3.861761876	2.64E-06	0.000567934
chrUn_random	1689401	1690063	663	*	2.928877799	3.795447584	0.428067782	3.367379801	2.88E-06	0.00061682
chr4	34369745	34371347	1603	*	2.65824851	3.529938344	0.103509893	3.426428451	2.99E-06	0.000634776
chr4	44763977	44764177	201	*	4.128756729	4.914888911	2.26916852	2.645720392	3.00E-06	0.000634776
chr24	5782354	5782767	414	*	3.041773787	3.909788463	0.525967262	3.383821201	3.01E-06	0.000634776
chr8	18120478	18121544	1067	*	2.776680917	3.658907871	0.103509893	3.555397978	3.02E-06	0.000634776
chrUn_random	63262034	63262829	796	*	3.434139062	4.10065134	2.157544941	1.943106399	3.65E-06	0.000764416
chr1	140605580	140607422	1843	*	5.790403751	6.32597968	4.92916399	1.39681569	3.68E-06	0.000768737
chr6	13033421	13033593	173	*	4.83489856	5.750567832	1.696374425	4.054193407	3.76E-06	0.000781034
chr7	24874585	24874757	173	*	2.888917934	3.780300598	0.103509893	3.676790706	3.83E-06	0.000791284
chr5	60273689	60274324	636	*	3.735812765	2.017294904	4.4980674	-2.480772496	4.18E-06	0.000860638
chr3	79028754	79029518	765	*	3.483193479	4.120353358	2.314213227	1.806140131	4.60E-06	0.000942781
chr1	52564861	52566081	1221	*	3.441284782	2.157624881	4.109628901	-1.95200402	4.64E-06	0.000946428
chr2	100605877	100606354	478	*	2.889579926	3.781014341	0.103509893	3.677504449	4.67E-06	0.000949468
chr21	6542627	6543420	794	*	4.389925591	5.297369641	1.381598194	3.915771447	4.94E-06	0.000999896
chr20	10947458	10948695	1238	*	2.6874635	1.595729289	3.301752104	-1.706022815	5.28E-06	0.001063043
chr8	14748279	14748854	576	*	3.006864144	3.907075542	0.103509893	3.80356565	5.44E-06	0.001092309
chr20	5207129	5207805	677	*	3.75649613	4.56235238	1.766943466	2.795408914	5.53E-06	0.001104893
chr26	3367516	3368315	800	*	3.067432623	3.946747176	0.428067782	3.518679394	5.56E-06	0.001106205
chr24	5826241	5827241	1001	*	2.345917639	1.401110734	2.912003028	-1.510892294	5.81E-06	0.00115065
chr13	3025337	3025762	426	*	3.093660674	3.999892258	0.103509893	3.896382365	5.83E-06	0.00115065
chr2	109985356	109985699	344	*	2.571676838	3.435043945	0.103509893	3.331534053	5.96E-06	0.001172027
chrZ	1944994	1945616	623	*	3.718494294	4.595363977	1.106858533	3.488505444	6.08E-06	0.001189702
chr1	180617174	180617436	263	*	2.880722543	3.771462407	0.103509893	3.667952515	6.12E-06	0.001193521
chr1	34422198	34422775	578	*	4.679518129	5.121941417	4.03817337	1.083768047	6.18E-06	0.001199443
chr17	7532488	7533819	1332	*	4.56449851	5.418552493	2.186881	3.231671493	6.32E-06	0.00121694
chr20	9437206	9438529	1324	*	3.886014297	2.699538915	4.528138234	-1.828599319	6.32E-06	0.00121694
chr27	2307516	2310478	2963	*	4.263586052	3.503712272	4.758720404	-1.255008132	6.50E-06	0.001245609
chr13	18032485	18033298	814	*	2.773764855	1.057234146	3.535663205	-2.47842906	6.54E-06	0.001245609
chr2	22082998	22084475	1478	*	3.883585427	2.604401306	4.550770489	-1.946369182	6.55E-06	0.001245609
chr1	82458383	82459352	970	*	3.916476783	4.794184284	1.295403891	3.498780392	6.63E-06	0.001252231
chr4	71290927	71291872	946	*	2.996624492	3.896099767	0.103509893	3.792589874	6.64E-06	0.001252231
chr4	1965464	1965971	508	*	3.635472134	4.538043232	0.698759069	3.839284163	6.86E-06	0.001288798
chrUn_random	24040925	24041647	723	*	2.63786484	1.514074003	3.26183799	-1.747763986	7.44E-06	0.00139257
chr2	38908799	38909621	823	*	1.976392659	0.893127721	2.588075412	-1.694947691	7.66E-06	0.001428918
chrUn_random	17696889	17698224	1336	*	3.900424325	4.513828695	2.811571255	1.70225744	7.70E-06	0.001429692
chr1	25	1881	1857	*	5.829779151	6.332461495	5.051729468	1.280732027	7.88E-06	0.001458141
chr1	69208299	69208546	248	*	2.640433961	3.510455579	0.103509893	3.406945687	8.34E-06	0.001536317
chr1	137505125	137505334	210	*	2.929252358	3.823741921	0.103509893	3.720232028	8.37E-06	0.001536317
chr1	128712318	128713341	1024	*	3.111539656	1.3078495	3.888535534	-2.580686034	8.46E-06	0.001547078
chrUn_random	51735836	51738632	2797	*	3.812997752	2.857778844	4.382718914	-1.524940069	8.52E-06	0.001551468
chr10	20670910	20671700	791	*	5.049021491	5.844163134	3.131736442	2.712426692	8.56E-06	0.001553814
chr8	7944498	7944797	300	*	4.972189537	5.761590117	3.091977529	2.669612588	8.71E-06	0.001573451
chr2	13797855	13798787	933	*	2.690783265	1.744131794	3.257515342	-1.513383548	9.26E-06	0.001667077
chr20	9762638	9764616	1979	*	4.334570181	3.109062911	4.987495216	-1.878432305	9.37E-06	0.001681069
chr4	16698494	16699566	1073	*	2.921700814	3.760844671	0.677096527	3.083748144	9.46E-06	0.001687196
chrUn_random	53936756	53939159	2404	*	4.652145597	3.77711241	5.192925447	-1.415813037	9.48E-06	0.001687196
chr19	8711728	8713172	1445	*	3.006642823	2.010127812	3.590441787	-1.580313975	9.89E-06	0.00174549
chr12	19214136	19217230	3095	*	4.729539982	4.073632165	5.178783339	-1.105151174	9.90E-06	0.00174549
chrUn_random	44040023	44041134	1112	*	2.754513874	3.634839517	0.103509893	3.531329624	9.92E-06	0.00174549
chr4	2011490	2012574	1085	*	3.356161229	4.2718537	0.217251655	4.054602045	1.04E-05	0.001819346
chr12	2673549	2674773	1225	*	5.207853064	6.085396574	2.588632652	3.496763922	1.04E-05	0.001819346
chrUn_random	30398045	30398908	864	*	4.19804667	4.660952411	3.51230212	1.148650291	1.06E-05	0.00184696
chr13	1725373	1726399	1027	*	3.464576696	2.099026124	4.153351197	-2.054325073	1.07E-05	0.001850915
chr1	140628520	140630245	1726	*	5.702220274	6.212710037	4.905023597	1.307686439	1.11E-05	0.00191424
chr3	99400911	99401547	637	*	2.939726775	3.80802841	0.420921455	3.387106955	1.14E-05	0.001959436
chrZ	1082884	1083503	620	*	3.612692304	4.52037777	0.600716395	3.919661375	1.16E-05	0.00198795
chr19	5761528	5761783	256	*	3.013324066	3.905537311	0.217251655	3.688285656	1.17E-05	0.002001594
chr7	1135026	1135200	175	*	2.868542602	3.758319833	0.103509893	3.65480994	1.18E-05	0.002010213
chr4	86163002	86163572	571	*	3.13927129	2.019223534	3.76212801	-1.742904475	1.21E-05	0.002055859
chr10	20120609	20121399	791	*	4.629424817	5.150914208	3.804632887	1.346281321	1.23E-05	0.002080091
chrUn_random	36376630	36377353	724	*	5.921411501	6.286252139	5.431888642	0.854363497	1.28E-05	0.00215228
chr9	24008660	24009055	396	*	4.680238289	5.448014148	2.930506871	2.517507278	1.29E-05	0.002158864
chr3	108001295	108001628	334	*	3.267170944	4.118056083	0.918985213	3.19907087	1.31E-05	0.002188838
chr10	22296022	22296792	771	*	3.233233757	1.857112998	3.924541624	-2.067428626	1.33E-05	0.002219055
chr26	2984051	2984497	447	*	3.356965349	4.146168374	1.478009673	2.668158701	1.41E-05	0.002332953
chrUn_random	55992960	55994953	1994	*	10.01912992	10.14644366	9.879484051	0.266959614	1.41E-05	0.002332953
chrUn_random	3478828	3480863	2036	*	6.088911925	6.788780039	4.676348765	2.112431274	1.49E-05	0.002461269
chrUn_random	59710710	59711021	312	*	5.007264067	5.41254458	4.441619784	0.970924795	1.50E-05	0.002474062
chr3	39334285	39334811	527	*	2.974905849	3.872801112	0.103509893	3.76929122	1.63E-05	0.002672958
chrUn_random	60214703	60215792	1090	*	5.703727987	6.497177373	3.797485508	2.699691865	1.69E-05	0.002759762
chr5	34675685	34675866	182	*	3.127458641	3.988399342	0.683493185	3.304906157	1.75E-05	0.002844614
chr9	5512689	5513449	761	*	2.769367739	1.159508806	3.511261476	-2.35175267	1.79E-05	0.002899364
chrZ	62026773	62027993	1221	*	2.861737962	3.711264769	0.525967262	3.185297507	1.79E-05	0.002899364
chr1	140554149	140557224	3076	*	6.197136953	6.756036597	5.272614248	1.48342235	1.89E-05	0.003038581
chr17	7532218	7532390	173	*	2.799904918	3.684090131	0.103509893	3.580580238	1.90E-05	0.003044511
chrUn_random	8826308	8829069	2762	*	8.327964942	8.600964553	7.990958777	0.610005776	1.99E-05	0.00317908
chr24	3517357	3518675	1319	*	3.449675432	2.412937067	4.046679056	-1.633741988	1.99E-05	0.00317908
chr14	1399823	1401286	1464	*	3.050194194	1.506819408	3.778696426	-2.271877018	2.01E-05	0.003194195
chr7	13663780	13664490	711	*	2.622382992	3.490691105	0.103509893	3.387181213	2.04E-05	0.003218646
chr13	13219486	13220349	864	*	4.490759015	5.349107597	2.072163335	3.276944262	2.04E-05	0.003218646
chr25	38325	40087	1763	*	5.35727607	6.161859534	3.376528618	2.785330917	2.05E-05	0.003218646
chr7	11281573	11282569	997	*	3.994257409	4.629843009	2.830769026	1.799073984	2.05E-05	0.00322207
chrUn_random	22809368	22810955	1588	*	5.93349378	6.384569332	5.273636617	1.110932715	2.08E-05	0.003248051
chrUn_random	63533754	63535934	2181	*	5.800005093	5.413491392	6.104544228	-0.691052836	2.10E-05	0.003277061
chr27	3426262	3427072	811	*	1.848955151	0.979959672	2.387465552	-1.407505881	2.12E-05	0.003289293
chr6	24253531	24256742	3212	*	2.919656492	3.813415357	0.103509893	3.709905464	2.14E-05	0.003309757
chr5	13665528	13665727	200	*	2.400080723	3.245232446	0.103509893	3.141722553	2.24E-05	0.003457949
chr4	71246463	71247408	946	*	2.923394578	3.81743871	0.103509893	3.713928817	2.26E-05	0.003479573
chr8	29478402	29479390	989	*	2.538319695	3.39833072	0.103509893	3.294820827	2.29E-05	0.003510134
chr5	10712527	10713499	973	*	3.156794469	4.051009405	0.3346666	3.716342805	2.37E-05	0.003627353
chr11	20370625	20372151	1527	*	3.306556888	2.090380368	3.95693368	-1.866553312	2.47E-05	0.003761536
chrZ	59984868	59986788	1921	*	3.941947668	4.579768664	2.770653064	1.809115601	2.48E-05	0.003761536
chrZ	62088569	62089488	920	*	4.502331419	5.010174958	3.711664514	1.298510444	2.55E-05	0.003844403
chr3	39335690	39336216	527	*	2.912409591	3.805613148	0.103509893	3.702103255	2.56E-05	0.003844403
chrUn_random	60234849	60235629	781	*	2.912409591	3.805613148	0.103509893	3.702103255	2.56E-05	0.003844403
chr1	114966363	114970631	4269	*	7.6922927	7.32601302	7.984155016	-0.658141996	2.63E-05	0.003937702
chrUn_random	63408100	63408523	424	*	7.265150113	7.475320179	7.019054891	0.456265288	2.69E-05	0.004015005
chr1	82270343	82271218	876	*	4.331372665	4.919164656	3.322850744	1.596313912	2.85E-05	0.004248914
chrUn_random	30246756	30247052	297	*	7.58612207	6.975161926	8.013984794	-1.038822868	2.96E-05	0.004399819
chr8	6112845	6114053	1209	*	3.836198306	3.027648869	4.351249009	-1.32360014	3.04E-05	0.004504886
chr26	4127907	4129415	1509	*	2.619921954	1.914663428	3.091543774	-1.176880347	3.14E-05	0.004625643
chrUn_random	36358666	36359417	752	*	6.234290786	6.498500186	5.910598404	0.587901783	3.18E-05	0.004678962
chr21	6594597	6596359	1763	*	6.430389171	7.092787577	5.169505845	1.923281732	3.19E-05	0.004678962
chr3	16363886	16365631	1746	*	4.612880744	3.155874617	5.322834575	-2.166959958	3.34E-05	0.004886154
chrUn_random	62128869	62129604	736	*	2.763579408	3.525501982	1.046913692	2.47858829	3.42E-05	0.004986176
chr12	9371582	9374145	2564	*	6.808644766	7.418077115	5.732641865	1.68543525	3.51E-05	0.005103448
chr1	181521855	181525291	3437	*	5.269481504	5.720405714	4.609951163	1.110454552	3.66E-05	0.005294918
chr8	4016292	4018730	2439	*	4.219551841	4.928707333	2.766125429	2.162581903	3.67E-05	0.005294918
chrUn_random	50834986	50836929	1944	*	5.523529359	6.106531008	4.529395973	1.577135035	3.71E-05	0.005333005
chr15	8187249	8187765	517	*	4.257692553	4.986077186	2.714885582	2.271191605	3.79E-05	0.005437743
chrUn_random	44278525	44279628	1104	*	3.347413362	2.224455826	3.971138293	-1.746682467	3.81E-05	0.005450083
chrUn_random	47561542	47562095	554	*	5.571054983	6.046060193	4.858117666	1.187942527	3.84E-05	0.005481569
chr3	25506121	25506278	158	*	2.525398021	3.384085848	0.103509893	3.280575956	3.95E-05	0.005614421
chr5	151619	152840	1222	*	3.393908709	4.237368169	1.11218796	3.125180209	4.02E-05	0.005692809
chr9	24002819	24003937	1119	*	3.370306385	4.259229428	0.615989312	3.643240116	4.05E-05	0.005707869
chr13	11396060	11396667	608	*	1.595393941	0.907922519	2.059077907	-1.151155387	4.05E-05	0.005707869
chrUn_random	40812883	40813924	1042	*	5.912508167	5.407308795	6.285947018	-0.878638223	4.13E-05	0.005809757
chr13	17835201	17837340	2140	*	4.530857458	3.916904851	4.960174444	-1.043269594	4.28E-05	0.005996438
chr5	10162889	10163590	702	*	2.680473276	3.400329527	1.178140126	2.222189401	4.35E-05	0.006077149
chrUn_random	11832416	11832772	357	*	3.746092255	2.372314105	4.43684065	-2.064526544	4.38E-05	0.00610732
chr1	35466276	35466554	279	*	2.768068914	3.594025594	0.63067397	2.963351624	4.40E-05	0.006116787
chr2	32553729	32556066	2338	*	4.633217996	3.370677898	5.2960529	-1.925375002	4.46E-05	0.00618079
chrUn_random	46926429	46928193	1765	*	5.715974357	5.044782086	6.172267991	-1.127485905	4.51E-05	0.006204143
chr17	2276313	2278355	2043	*	6.619616227	7.315143072	5.225676617	2.089466455	4.52E-05	0.006204143
chrUn_random	21750382	21750690	309	*	4.0937238	4.502185277	3.521824098	0.98036118	4.53E-05	0.006204143
chr1	172044486	172044780	295	*	2.851026015	3.739403362	0.103509893	3.635893469	4.53E-05	0.006204143
chrUn_random	60562099	60564056	1958	*	4.715371286	3.785524243	5.276170363	-1.49064612	4.59E-05	0.006266444
chr1	140590534	140592137	1604	*	5.536960241	6.039413286	4.759467518	1.279945768	4.70E-05	0.006395245
chr28	2727358	2728910	1553	*	3.916933061	3.144030848	4.417491428	-1.273460581	4.71E-05	0.006395245
chr1	120610946	120611371	426	*	3.104299881	3.891914435	1.235400122	2.656514313	4.84E-05	0.006546152
chrUn_random	49399534	49400373	840	*	4.038695176	2.70847066	4.718833753	-2.010363093	4.87E-05	0.00656393
chr10	21414551	21414745	195	*	2.519760371	3.29953716	0.699321248	2.600215912	4.94E-05	0.006652536
chrUn_random	53093659	53095122	1464	*	4.582223859	3.799914925	5.086655608	-1.286740683	5.00E-05	0.006704123
chrUn_random	4436009	4436688	680	*	2.355428759	1.535373701	2.875050846	-1.339677145	5.08E-05	0.006791634
chr10	20854404	20855527	1124	*	2.997133744	2.093183667	3.548604	-1.455420334	5.09E-05	0.006791634
chr5	58092546	58093074	529	*	2.490662643	1.757944309	2.974265381	-1.216321072	5.22E-05	0.006937585
chrUn_random	15061481	15064188	2708	*	6.637910304	6.324903761	6.89496621	-0.570062449	5.29E-05	0.007017835
chr9	19598533	19599127	595	*	3.183988059	3.77411965	2.168368727	1.605750923	5.42E-05	0.007175162
chrUn_random	54992159	54993020	862	*	9.11479567	9.336978052	8.852055269	0.484922783	5.58E-05	0.00735624
chr4	21093931	21094445	515	*	2.810282789	1.387819109	3.512430827	-2.124611718	5.83E-05	0.007665351
chrUn_random	27266348	27272266	5919	*	5.38256822	5.634353303	5.077351334	0.557001969	5.85E-05	0.007672626
chr1	167679414	167679686	273	*	1.98277024	2.752981407	0.219014731	2.533966676	5.89E-05	0.007688186
chr5	27363615	27364384	770	*	2.817473958	1.527410903	3.487468405	-1.960057503	5.89E-05	0.007688186
chr13	9064772	9065630	859	*	3.661177653	4.43814464	1.857660322	2.580484318	5.99E-05	0.007795809
chr1	185514196	185514390	195	*	2.666263588	3.538696667	0.103509893	3.435186775	6.13E-05	0.007955922
chrUn_random	489304	490934	1631	*	1.82239342	2.584713554	0.103509893	2.481203661	6.15E-05	0.007959673
chrUn_random	60219108	60220948	1841	*	5.393107611	6.268122582	2.802127047	3.465995535	6.66E-05	0.008598119
chr9	21017614	21018100	487	*	2.182005574	1.168559661	2.771422341	-1.60286268	6.73E-05	0.008656147
chr7	12792496	12793002	507	*	3.752772522	2.742018526	4.341301948	-1.599283422	6.91E-05	0.008868995
chr5	17981600	17983151	1552	*	2.694199154	1.952201407	3.181777257	-1.22957585	7.04E-05	0.009005735
chr15	10041106	10042730	1625	*	3.739511232	2.93750353	4.251939955	-1.314436425	7.07E-05	0.009005735
chrUn_random	14618441	14619609	1169	*	5.398587671	5.672925941	5.059535959	0.613389982	7.07E-05	0.009005735
chr12	1210327	1211280	954	*	2.971019504	2.300965335	3.426791915	-1.12582658	7.12E-05	0.009010561
chr11	3652566	3652950	385	*	2.85184809	3.62875091	1.048714503	2.580036407	7.12E-05	0.009010561
chr1	115656536	115657277	742	*	4.800639976	5.625220671	2.673931997	2.951288674	7.27E-05	0.009175219
chrUn_random	8933082	8933847	766	*	4.363933518	3.480447118	4.907868902	-1.427421785	7.44E-05	0.009374953
chrUn_random	53101169	53101369	201	*	4.480837602	3.350751777	5.106679871	-1.755928094	7.47E-05	0.009380277
chr7	24309840	24310245	406	*	5.654515217	6.196734022	4.775635717	1.421098305	7.49E-05	0.009384506
chr1	140599518	140603957	4440	*	6.981612667	7.352580542	6.480945512	0.87163503	7.70E-05	0.009626501
chr5	31844162	31844499	338	*	5.130670243	5.547867922	4.541377656	1.006490265	7.75E-05	0.009659543
chr3	33326717	33327695	979	*	2.349678075	1.543451848	2.863799523	-1.320347675	7.77E-05	0.009659543
chr4	65178514	65179180	667	*	5.795698176	6.281977741	5.056740897	1.225236844	7.84E-05	0.009717355
chr3	82343753	82344995	1243	*	4.517804521	5.08030288	3.583171504	1.497131375	8.23E-05	0.010147761
chr5	25242836	25243842	1007	*	2.481281041	3.29705625	0.420921455	2.876134795	8.23E-05	0.010147761
chr3	108266207	108267653	1447	*	3.73949161	2.274663961	4.451181374	-2.176517413	8.36E-05	0.010283398
chr1	34443494	34447069	3576	*	6.274152155	6.543293049	5.943015589	0.60027746	8.38E-05	0.010283398
chr4	16670099	16671874	1776	*	2.326101274	3.085796476	0.621787257	2.464009219	8.45E-05	0.010345761
chrUn_random	21862212	21863266	1055	*	2.522252231	3.380615942	0.103509893	3.27710605	8.52E-05	0.01039968
chr23	4506556	4507925	1370	*	3.797650883	2.967670827	4.321175686	-1.353504859	8.77E-05	0.010679579
chr2	37177242	37178066	825	*	3.961356033	4.73707273	2.165294649	2.571778081	8.83E-05	0.010719805
chr15	9539996	9540443	448	*	2.757962527	3.628340642	0.217251655	3.411088987	8.85E-05	0.010723239
chr7	34972324	34973331	1008	*	1.471005949	2.099970009	0.330326256	1.769643753	8.95E-05	0.010811567
chrUn_random	11404947	11406138	1192	*	4.867851366	5.390692761	4.039616168	1.351076593	9.06E-05	0.010917682
chr4	1863923	1865183	1261	*	4.879444523	5.778526535	1.99176854	3.786757995	9.09E-05	0.010927626
chr1	80670864	80671900	1037	*	4.002883845	4.870625658	1.489922465	3.380703193	9.22E-05	0.011059369
chr9	3754038	3756052	2015	*	3.958660818	2.979299578	4.536677594	-1.557378016	9.26E-05	0.011073869
chr4	2271961	2272913	953	*	3.698420493	4.452266188	2.025961387	2.426304801	9.28E-05	0.011073869
chrUn_random	62501577	62503749	2173	*	6.57988491	6.122005548	6.92692046	-0.804914912	9.60E-05	0.011422655
chr8	3937896	3941515	3620	*	5.745836219	5.218093447	6.131389683	-0.913296236	9.80E-05	0.011635596
chr3	16460196	16460919	724	*	3.866721559	4.74020819	1.292522486	3.447685704	0.000100575	0.011896188
chrZ	72858054	72858636	583	*	2.201272588	2.775716557	1.232375727	1.54334083	0.000100734	0.011896188
chr11	18738103	18739691	1589	*	5.341930173	6.15714081	3.285708812	2.871431998	0.000103573	0.012185249
chrUn_random	36202238	36203386	1149	*	6.611899527	6.975440361	6.124723694	0.850716667	0.000103891	0.012185249
chr6	10191832	10192862	1031	*	1.766761228	0.899065188	2.304781485	-1.405716296	0.000103954	0.012185249
chr24	2590345	2590537	193	*	2.939820693	3.75925229	0.852329031	2.906923259	0.000105806	0.012371727
chr1	3307	4193	887	*	4.998500076	5.304784396	4.609164379	0.695620016	0.000106606	0.012434519
chr11	21276124	21276850	727	*	2.451392768	1.706378677	2.940255253	-1.233876576	0.000106875	0.01243535
chr5	56468774	56469002	229	*	5.228899137	4.778543802	5.571610239	-0.793066437	0.000107559	0.012476656
chr5	490205	491983	1779	*	4.700297196	4.216089602	5.062189477	-0.846099875	0.000107757	0.012476656
chr4	4251026	4252397	1372	*	4.482244996	3.979560701	4.854314103	-0.874753401	0.000108313	0.012510392
chr17	9127158	9128090	933	*	4.643833318	5.227073694	3.648987393	1.578086301	0.00010964	0.012632868
chr3	18537170	18538305	1136	*	3.976911111	4.827762322	1.629036923	3.198725399	0.000112071	0.012874293
chr5	2742509	2743530	1022	*	7.117458277	7.464007528	6.660428106	0.803579422	0.000112551	0.012874293
chrUn_random	24055901	24056466	566	*	4.267742562	3.436438699	4.791785093	-1.355346393	0.000112763	0.012874293
chr3	77971797	77972590	794	*	1.613422301	0.822761618	2.121263311	-1.298501693	0.000112823	0.012874293
chr2	69719545	69720021	477	*	2.68882633	3.449794096	0.97747071	2.472323386	0.000115039	0.013095668
chr14	4336929	4337837	909	*	3.357486938	2.52548733	3.881801303	-1.356313973	0.000116124	0.013182299
chr1	177925495	177926024	530	*	4.276914017	4.782027974	3.492939302	1.289088673	0.000116503	0.013182299
chr19	1884923	1886057	1135	*	5.151483311	5.607810709	4.48021727	1.127593439	0.000116635	0.013182299
chr17	1954343	1954563	221	*	2.504532718	3.361056118	0.103509893	3.257546226	0.000117887	0.013292035
chr12	9348309	9349515	1207	*	3.136573614	2.081791263	3.739344183	-1.65755292	0.000118922	0.013376842
chr20	3605586	3606238	653	*	4.10544848	4.817004535	2.641225126	2.175779409	0.000119665	0.013428605
chr15	8184971	8185412	442	*	4.367296132	5.164896549	2.433791128	2.731105421	0.000121579	0.013611155
chrUn_random	10557478	10558085	608	*	2.07617768	2.674943591	1.033956894	1.640986696	0.000121912	0.013616235
chr17	5846331	5847243	913	*	2.227411911	1.29533728	2.789002853	-1.493665573	0.000123022	0.01370779
chr1	1735866	1737418	1553	*	6.325209236	6.077887121	6.536272891	-0.458385769	0.000123847	0.013730846
chr8	21484125	21484367	243	*	4.890234413	5.723778442	2.692252718	3.031525723	0.00012399	0.013730846
chr22	2204746	2209235	4490	*	5.4032454	4.360818512	6.002077389	-1.641258878	0.000124098	0.013730846
chr18	5063220	5063449	230	*	2.510107285	3.36721234	0.103509893	3.263702448	0.000125573	0.013861643
chrUn_random	22699367	22701167	1801	*	5.013231303	4.050896663	5.585416945	-1.534520282	0.000126292	0.013908522
chr5	3569748	3570060	313	*	6.098333128	6.354939667	5.785993453	0.568946213	0.000128193	0.014085167
chr26	4652957	4654787	1831	*	4.196587494	3.79554268	4.510054368	-0.714511687	0.000128929	0.014133256
chr1	53390804	53391109	306	*	2.65002721	3.475949621	0.512899513	2.963050107	0.000129518	0.014164998
chr15	6481291	6481515	225	*	2.571117484	3.434429015	0.103509893	3.330919123	0.000131425	0.014340446
chr26	4344735	4346491	1757	*	3.961117158	3.301112495	4.412260996	-1.111148501	0.000131885	0.014357541
chr20	5334642	5335227	586	*	2.738536168	3.606287231	0.225478453	3.380808778	0.000134988	0.014661627
chrUn_random	2502874	2503939	1066	*	4.142354325	4.500166627	3.665452158	0.834714469	0.000136599	0.014802679
chr1	64105295	64106193	899	*	4.650693539	5.193865813	3.769257644	1.424608169	0.000138979	0.01502618
chr1	172046106	172046358	253	*	2.83237628	3.678638495	0.525967262	3.152671233	0.000140505	0.015095637
chrUn_random	21947569	21949564	1996	*	5.657051915	5.256445756	5.970251401	-0.713805645	0.000140877	0.015095637
chr1	174915320	174916274	955	*	5.241402679	5.744780655	4.461661474	1.283119181	0.000140924	0.015095637
chr10	8412478	8412902	425	*	2.324994555	3.114791968	0.442255109	2.67253686	0.000141161	0.015095637
chr15	10160609	10161272	664	*	3.88260371	4.669315035	2.019385892	2.649929143	0.000141215	0.015095637
chr1	155663691	155664749	1059	*	6.80263276	7.246034456	6.159212003	1.086822453	0.000142258	0.015172958
chr28	1056150	1059224	3075	*	7.226239025	8.035447438	5.213197486	2.822249952	0.000146159	0.015553932
chrUn_random	52957942	52958510	569	*	1.776265044	2.364301167	0.767004693	1.597296474	0.000147478	0.015608686
chr2	32522321	32523385	1065	*	3.046799372	1.268078697	3.81957883	-2.551500134	0.000147531	0.015608686
chr2	62687565	62688789	1225	*	3.964438327	4.585585693	2.850097228	1.735488465	0.000147662	0.015608686
chrZ	55324568	55325180	613	*	4.953174174	5.467056844	4.147544065	1.319512779	0.00014945	0.015762446
chr27	4089082	4090477	1396	*	3.799613568	4.255601353	3.129089284	1.126512069	0.000150557	0.015843926
chr11	7245217	7246269	1053	*	2.309799113	1.687792019	2.743008206	-1.055216187	0.00015195	0.01595504
chr5	30736890	30737495	606	*	5.446751105	5.979730548	4.592326133	1.387404416	0.000152358	0.015962556
chr15	9991583	9993109	1527	*	4.142460354	3.631835696	4.518841369	-0.887005673	0.000153935	0.016092157
chr14	6173600	6173870	271	*	2.640407329	3.510426436	0.103509893	3.406916544	0.000155613	0.016231783
chr12	2570357	2577003	6647	*	9.111523172	8.684812611	9.440410037	-0.755597426	0.000156105	0.016247264
chr1	1740330	1743271	2942	*	6.704031318	6.088179513	7.134268946	-1.046089433	0.000157085	0.016313433
chrUn_random	38250182	38252310	2129	*	5.147741795	4.670379988	5.50581175	-0.835431762	0.000157817	0.016353522
chrUn_random	29489777	29490861	1085	*	3.707687548	2.735130666	4.283385098	-1.548254432	0.000158698	0.016408943
chr10	5733239	5733759	521	*	1.503629151	2.114192665	0.423981972	1.690210693	0.000159672	0.016473683
chr25	1266316	1267181	866	*	3.364707471	2.814154892	3.762227266	-0.948072374	0.000160841	0.016558205
chrUn_random	12772647	12774534	1888	*	2.960201155	1.757262191	3.606926519	-1.849664329	0.000161661	0.016606512
chr3	66090321	66091026	706	*	1.484842158	0.822761618	1.936945961	-1.114184343	0.000162787	0.016685973
chr9	16832137	16833437	1301	*	3.327406711	2.575255131	3.819293202	-1.244038071	0.000163598	0.016732924
chrUn_random	42344448	42345102	655	*	4.181344442	4.596524138	3.596097507	1.000426631	0.000165559	0.016887904
chr27	1528485	1529940	1456	*	5.526562648	6.287512642	3.815305653	2.472206989	0.000165826	0.016887904
chr4	87842426	87842949	524	*	1.479086789	0.822761618	1.928524115	-1.105762497	0.000166931	0.01696387
chr10	19707143	19708755	1613	*	3.803793102	3.10027359	4.274645075	-1.174371485	0.000168081	0.017044204
chr14	7083444	7084463	1020	*	2.49709929	1.846900308	2.943681164	-1.096780856	0.000170695	0.017272329
chrUn_random	17843582	17849152	5571	*	2.566487507	3.103523563	1.701395859	1.402127705	0.000172674	0.0174353
chr8	4137227	4139063	1837	*	2.026621117	1.374553059	2.474076063	-1.099523004	0.00017397	0.017528745
chr10	1891926	1893313	1388	*	6.667200801	7.435205874	4.916156226	2.519049648	0.000174587	0.017553639
chrUn_random	17849358	17850200	843	*	7.63568096	8.010681357	7.127606049	0.883075308	0.000175527	0.017583834
chr14	14318229	14319948	1720	*	4.280692637	3.655328206	4.715514585	-1.060186379	0.00017563	0.017583834
chr10	1794404	1795390	987	*	5.051270981	5.671722505	3.939244568	1.732477936	0.000177774	0.017760922
chr23	192878	194231	1354	*	4.726741151	5.555610888	2.566422164	2.989188724	0.000178571	0.017802965
chr2	78079977	78080684	708	*	1.523824442	2.141054196	0.422452525	1.71860167	0.000182039	0.018110628
chr8	21952394	21952922	529	*	3.302350168	2.749898274	3.700853441	-0.950955166	0.000183978	0.018262589
chr17	7824912	7826382	1471	*	3.39575164	2.68871981	3.868157109	-1.179437299	0.000184338	0.018262589
chr9	16059238	16060917	1680	*	5.540822638	4.999560496	5.933503325	-0.933942829	0.000186314	0.018419799
chr5	19900616	19901268	653	*	2.807334595	3.564053508	1.119332694	2.444720814	0.000188146	0.01856219
chr20	10529644	10532462	2819	*	5.435528899	4.586365961	5.966491838	-1.380125877	0.000189083	0.018615847
chr17	2233202	2233869	668	*	1.619125239	0.974346597	2.063165781	-1.088819184	0.000191178	0.018783071
chr5	57226897	57227143	247	*	2.277075079	1.078979379	2.92245376	-1.843474381	0.000192138	0.018838282
chrUn_random	21952748	21953010	263	*	6.076690701	5.71888893	6.363154714	-0.644265784	0.000192885	0.018842067
chr6	17551419	17551883	465	*	1.96590052	1.301136522	2.419242269	-1.118105747	0.000192972	0.018842067
chr8	14749565	14749833	269	*	3.204094262	3.863448512	1.954698923	1.908749588	0.00019437	0.018939471
chr5	1649400	1650375	976	*	4.86757945	5.319884113	4.205064009	1.114820104	0.000197787	0.019232835
chr2	46616711	46618202	1492	*	3.825188784	2.928403737	4.374037441	-1.445633704	0.000199681	0.019353133
chrUn_random	24724803	24727907	3105	*	4.65048196	5.1017699	3.990165962	1.111603938	0.000200565	0.019353133
chr1	123910052	123911543	1492	*	5.074070205	5.482112375	4.502997422	0.979114954	0.000200965	0.019353133
chr7	32434512	32435326	815	*	4.794874032	5.617889684	2.680213709	2.937675975	0.000201009	0.019353133
chr10	1904228	1905313	1086	*	2.707525506	2.259026163	3.049164398	-0.790138235	0.000201067	0.019353133
chrUn_random	49039370	49042241	2872	*	5.349516431	5.795059059	4.701537646	1.093521412	0.000202299	0.019432188
chr2	65726953	65727829	877	*	1.963193416	1.301707184	2.415022595	-1.11331541	0.000203156	0.019474975
chrUn_random	61124433	61125180	748	*	2.486788471	3.341443802	0.103509893	3.237933909	0.000203849	0.01950196
chrUn_random	10781377	10782201	825	*	5.479856057	5.948290199	4.781778608	1.166511591	0.000205375	0.019608337
chrUn_random	54732083	54732676	594	*	1.968803218	2.508609633	1.096364044	1.41224559	0.000205835	0.01961273
chr9	3544198	3547124	2927	*	3.69803069	4.279310805	2.709021787	1.570289018	0.000209192	0.019892524
chr13	3013570	3015343	1774	*	4.024013949	3.377228446	4.468997045	-1.091768599	0.000211656	0.020086538
chr1	49865028	49865245	218	*	2.748747295	3.543069159	0.836823769	2.70624539	0.000214551	0.020301773
chr2	142585486	142586223	738	*	2.200735651	2.734694312	1.343745824	1.390948489	0.000214781	0.020301773
chr2	51776291	51777173	883	*	4.604332153	5.130057001	3.768714989	1.361342011	0.000218985	0.020657854
chr9	16434478	16436005	1528	*	5.115110218	5.964781338	2.778026127	3.18675521	0.000222403	0.02093863
chrUn_random	28964334	28965696	1363	*	4.397317303	3.649143072	4.887521301	-1.23837823	0.000226493	0.021281338
chr4	60068683	60069550	868	*	3.012639771	3.698848603	1.657697121	2.041151482	0.000228149	0.021394508
chr1	55688244	55688982	739	*	1.805540308	1.136848085	2.260688192	-1.123840106	0.000228993	0.021431229
chr2	144498120	144499519	1400	*	4.113200348	3.064315983	4.71409635	-1.649780367	0.000231275	0.021602124
chrUn_random	5292826	5293430	605	*	10.02216546	10.13421884	9.900670483	0.233548355	0.000232822	0.021703791
chr15	6563790	6564920	1131	*	2.483236957	1.806013391	2.942282802	-1.136269411	0.000233373	0.021712359
chrUn_random	10876715	10878747	2033	*	4.532408829	5.16920558	3.364697735	1.804507844	0.000235009	0.021821701
chr25	1853932	1856157	2226	*	4.550604682	3.301640715	5.209844026	-1.908203311	0.000236557	0.021922506
chrUn_random	45076459	45077746	1288	*	5.398861432	5.955654708	4.480212101	1.475442607	0.000240017	0.022199677
chr9	21444680	21445309	630	*	2.661527278	2.008061048	3.109634246	-1.101573198	0.000242789	0.022402615
chrUn_random	8806161	8807153	993	*	9.470563837	9.599331205	9.329166923	0.270164282	0.000243174	0.022402615
chr13	8473945	8476005	2061	*	3.784974584	2.974176917	4.300922558	-1.326745641	0.00024363	0.022402615
chrUn_random	61522433	61523056	624	*	9.337628941	9.684975106	8.879206758	0.805768348	0.00024692	0.022661136
chrUn_random	63708252	63709017	766	*	7.427460594	7.001008367	7.756194424	-0.755186056	0.000251155	0.023005252
chr13	14452845	14453117	273	*	2.775363522	3.462130341	1.418122073	2.044008268	0.00025448	0.023264778
chrUn_random	54531600	54533070	1471	*	3.229050674	3.675258319	2.579651752	1.095606567	0.000256492	0.023403495
chr9	6225409	6226287	879	*	4.630609493	5.292385379	3.372084852	1.920300527	0.000257094	0.023413363
chr2	151448490	151448782	293	*	1.933217247	2.589248918	0.696229778	1.89301914	0.000258495	0.023495776
chrUn_random	15373521	15375054	1534	*	4.027090097	3.394133499	4.465538895	-1.071405396	0.000260164	0.023560354
chrUn_random	10805092	10806485	1394	*	3.092030434	3.829347485	1.505309364	2.324038121	0.000260201	0.023560354
chr3	21673799	21674693	895	*	4.589436842	4.916237954	4.166240891	0.749997063	0.000261377	0.023621735
chr7	11605436	11606115	680	*	4.301945285	4.74659386	3.655872506	1.090721354	0.00026229	0.023659063
chr16	263718	264505	788	*	3.704936	1.91418442	4.479757682	-2.565573262	0.000263705	0.023741489
chr7	24875405	24875925	521	*	2.062356597	2.863735463	0.103509893	2.76022557	0.000264801	0.023794907
chrUn_random	4334812	4335982	1171	*	1.859028334	1.217881114	2.301358414	-1.0834773	0.000266301	0.023884347
chr1	70368258	70370703	2446	*	3.630595286	2.951815439	4.090348581	-1.138533141	0.000270111	0.02418027
chr5	57615136	57616334	1199	*	2.572071152	3.124351207	1.665897977	1.45845323	0.000271242	0.024235751
chr3	8814273	8814967	695	*	1.508170926	0.893127721	1.938016803	-1.044889083	0.000272664	0.024316916
chr28	1957013	1959079	2067	*	3.794776443	3.234731282	4.197192008	-0.962460726	0.000273455	0.024341633
chrUn_random	23626045	23628730	2686	*	10.70975874	10.82069079	10.58958101	0.23110978	0.000276963	0.024607604
chr17	6464732	6467181	2450	*	5.124481049	4.782609323	5.400659671	-0.618050348	0.000280241	0.024852235
chr10	678111	678536	426	*	3.810296339	4.606432124	1.886478438	2.719953685	0.000282986	0.025048796
chrUn_random	7735383	7736322	940	*	9.711579123	9.826935804	9.586190679	0.240745125	0.000284545	0.025076553
chr1	78542735	78543320	586	*	2.340336878	2.89739858	1.420940874	1.476457707	0.000284589	0.025076553
chr1	88692976	88693186	211	*	2.5545142	3.416165232	0.103509893	3.312655339	0.000284889	0.025076553
chrUn_random	42254811	42256149	1339	*	4.496658027	3.452714597	5.095975848	-1.643261251	0.000287912	0.025272467
chr9	12557152	12558310	1159	*	1.581104402	2.269469834	0.217251655	2.052218179	0.000288218	0.025272467
chr1	256698	259092	2395	*	4.249917607	3.170150318	4.860518339	-1.690368021	0.000288715	0.025272467
chr17	10010925	10012143	1219	*	3.270149813	2.063415121	3.917926561	-1.85451144	0.000290123	0.025305623
chr14	6413838	6414865	1028	*	2.61413612	1.902519595	3.088561215	-1.18604162	0.000290163	0.025305623
chr23	4520719	4521720	1002	*	3.502058457	2.510705798	4.084126954	-1.573421156	0.000295116	0.025679917
chr14	13271118	13273316	2199	*	3.496820861	2.768397732	3.978571091	-1.210173359	0.000295539	0.025679917
chr3	81674164	81675118	955	*	3.244656447	3.735204501	2.495670148	1.239534354	0.00030078	0.026041401
chr2	64417140	64417957	818	*	2.085289596	2.620031394	1.22624396	1.393787434	0.000300799	0.026041401
chr11	20627881	20628589	709	*	2.529138488	1.106390663	3.231351676	-2.124961013	0.000303486	0.026226025
chrUn_random	28030029	28033603	3575	*	6.545738478	7.289409924	4.926771045	2.362638879	0.00030623	0.02636949
chr3	4404445	4405226	782	*	2.848770193	3.360283916	2.049035632	1.311248283	0.000306259	0.02636949
chr1	179463442	179463739	298	*	3.061965843	3.770639153	1.610696257	2.159942896	0.000308201	0.026488522
chr1	75042229	75042591	363	*	2.597395819	3.289495871	1.217949962	2.071545908	0.000313912	0.026930481
chr7	23935290	23937367	2078	*	3.791869047	2.640944397	4.423824015	-1.782879618	0.000319701	0.027375001
chrUn_random	59866013	59868285	2273	*	2.991996525	1.756629674	3.647591545	-1.89096187	0.00032025	0.027375001
chr2	80432348	80432569	222	*	3.112110391	4.011584299	0.219014731	3.792569569	0.000325362	0.027740925
chr26	1146205	1147354	1150	*	3.944203237	2.670122645	4.610061139	-1.939938494	0.000325917	0.027740925
chr27	3866403	3867716	1314	*	3.761577643	3.070914722	4.226696326	-1.155781604	0.000326288	0.027740925
chr3	107997604	107999053	1450	*	5.39275505	5.843311146	4.734019194	1.109291952	0.000327747	0.02781505
chr23	5302443	5304216	1774	*	4.286736426	3.627707408	4.737428389	-1.109720982	0.000329242	0.02789196
chrUn_random	11805933	11807427	1495	*	2.63381613	1.979742653	3.082205993	-1.10246334	0.000330654	0.027961538
chr3	112801993	112804074	2082	*	3.869599152	3.020485631	4.400543106	-1.380057475	0.000334192	0.028160912
chr23	2827120	2830441	3322	*	5.083373433	4.420805291	5.53570243	-1.11489714	0.000334201	0.028160912
chr9	24962848	24964493	1646	*	5.533249107	6.016153081	4.802153068	1.214000013	0.000335059	0.028183065
chr1	34436035	34438586	2552	*	5.790517036	6.198218645	5.22011535	0.978103294	0.000336121	0.028222222
chrUn_random	51561551	51564138	2588	*	5.604310323	5.977407436	5.099739071	0.877668365	0.000337566	0.028293417
chr1	116678833	116679659	827	*	3.812527384	4.45626265	2.620314095	1.835948555	0.00034254	0.028659587
chr11	20373926	20374221	296	*	3.123200838	3.765307262	1.936787657	1.828519605	0.00034408	0.028696291
chr11	15820059	15820963	905	*	2.191328413	1.36600941	2.71302505	-1.34701564	0.000344297	0.028696291
chr9	16399398	16400393	996	*	2.988484714	2.139805301	3.519261847	-1.379456545	0.000344797	0.028696291
chr4	1432355	1434571	2217	*	6.141216131	6.600324314	5.46385553	1.136468784	0.000345451	0.028700327
chr3	41703906	41705046	1141	*	4.570263228	5.036272253	3.877614601	1.158657652	0.000346275	0.028718385
chrUn_random	62520498	62521283	786	*	3.669827651	3.101446039	4.076502693	-0.975056655	0.000347164	0.028741795
chr3	10407642	10409038	1397	*	3.770541932	2.800281587	4.345453403	-1.545171816	0.000349369	0.028873869
chr4	12048596	12049143	548	*	1.986959	1.285363919	2.456957481	-1.171593562	0.000351846	0.029027896
chr28	1331978	1333015	1038	*	4.709134426	5.58848176	2.069393819	3.519087941	0.000352805	0.029056416
chrUn_random	6473394	6474598	1205	*	3.802026352	4.211138267	3.228842502	0.982295765	0.000358658	0.029487175
chr1	419612	421258	1647	*	3.662606396	2.951323188	4.136884971	-1.185561782	0.000364194	0.029890456
chr3	88388809	88389231	423	*	2.939067177	3.567886713	1.798880161	1.769006552	0.000365456	0.029942075
chr25	689914	692231	2318	*	8.274764094	7.821054273	8.619407581	-0.798353308	0.000367538	0.030060712
chr13	14505291	14505754	464	*	2.55432289	3.415954665	0.103509893	3.312444773	0.00036944	0.030164106
chrUn_random	27353212	27355638	2427	*	2.913987456	3.449232219	2.053619357	1.395612862	0.000370195	0.030173775
chr20	10658645	10660374	1730	*	3.801365809	3.170751354	4.23869875	-1.067947396	0.000375792	0.030577298
chr4	16723399	16724279	881	*	4.460240555	3.867791743	4.879006691	-1.011214948	0.000377122	0.03063291
chr8	7390208	7391005	798	*	5.438782124	6.258648385	3.348026226	2.910622159	0.000378705	0.030708793
chr19	128517	129848	1332	*	3.423365716	2.60695703	3.941544545	-1.334587515	0.000380045	0.030750091
chr3	19681165	19682175	1011	*	2.487396291	3.010652742	1.658101734	1.352551007	0.000381073	0.030750091
chrUn_random	23193835	23194866	1032	*	3.231364344	3.923259668	1.852778714	2.070480954	0.000381313	0.030750091
chr1	39173601	39174021	421	*	2.115210805	1.124233646	2.697153108	-1.572919462	0.000381811	0.030750091
chr26	2922777	2923534	758	*	3.27179245	1.645725067	4.016840328	-2.371115261	0.000384207	0.030890207
chr1	140566136	140571044	4909	*	6.975866	7.392709636	6.387284427	1.005425209	0.000384856	0.030890207
chr13	2387875	2390214	2340	*	4.287598453	3.451745744	4.813414968	-1.361669224	0.000386568	0.030975165
chrUn_random	863713	867550	3838	*	9.498121191	9.638711259	9.342336665	0.296374594	0.000389363	0.031146377
chr2	54465967	54468104	2138	*	5.806429442	6.418887575	4.72065123	1.698236345	0.00039028	0.031147459
chrUn_random	3331155	3334010	2856	*	8.770831332	8.88273413	8.649513379	0.233220751	0.000391321	0.031147459
chr8	3787135	3788317	1183	*	2.379241848	3.108898774	0.830277414	2.278621359	0.000391349	0.031147459
chrUn_random	5794836	5796435	1600	*	4.496731434	5.085098109	3.486470451	1.598627658	0.000392814	0.031211553
chr2	67827769	67828891	1123	*	2.361919442	1.707942798	2.810264205	-1.102321407	0.000396157	0.031382878
chr4	11557436	11558608	1173	*	3.717575188	2.362163224	4.403898026	-2.041734802	0.000397093	0.031382878
chr7	17947483	17948594	1112	*	2.060840122	1.490038812	2.468744557	-0.978705745	0.000397527	0.031382878
chrUn_random	16867176	16868012	837	*	3.620960596	2.950967781	4.076704891	-1.125737111	0.000397621	0.031382878
chr1	168763439	168763552	114	*	2.147927865	2.961518031	0.103509893	2.858008138	0.000400286	0.031540634
chr5	30325952	30326892	941	*	2.655259503	3.514757129	0.225478453	3.289278676	0.000403482	0.03173971
chr19	6651637	6652833	1197	*	3.416399855	2.830313151	3.831999128	-1.001685977	0.000406328	0.031910573
chrUn_random	3569428	3570510	1083	*	3.545941442	4.066240116	2.724172561	1.342067556	0.000408742	0.032005888
chrUn_random	41709299	41710684	1386	*	4.584716429	3.38022303	5.231872786	-1.851649756	0.000409648	0.032005888
chr20	12048879	12049311	433	*	2.545578703	3.40632735	0.103509893	3.302817458	0.00040989	0.032005888
chrUn_random	13943239	13945509	2271	*	9.69474103	9.802311461	9.578499005	0.223812457	0.000410251	0.032005888
chr18	10520988	10522375	1388	*	4.335002227	3.521693912	4.851949896	-1.330255984	0.000411492	0.032005888
chr3	9941413	9942926	1514	*	4.17713661	4.89558146	2.681370882	2.214210578	0.000411597	0.032005888
chr20	10702808	10703273	466	*	2.96717065	3.81881766	0.611969271	3.206848389	0.000412746	0.032042631
chr18	9883849	9884613	765	*	3.919807786	4.617992836	2.514500002	2.103492834	0.000415225	0.032150326
chrUn_random	15081231	15084848	3618	*	6.466160822	5.617659628	6.996869449	-1.379209821	0.000415491	0.032150326
chr13	18383838	18384912	1075	*	2.900849931	2.217679333	3.362593194	-1.144913861	0.00041906	0.032373601
chr21	5238274	5238694	421	*	1.300435251	1.909542203	0.225478453	1.684063749	0.000420596	0.032439295
chr24	64382	65540	1159	*	5.481514062	5.831281366	5.018849761	0.812431605	0.000421406	0.032448974
chr13	13905990	13906785	796	*	2.135119088	1.576558092	2.536772415	-0.960214322	0.000423834	0.032582948
chr2	121330728	121331717	990	*	2.584582483	1.96105735	3.018521527	-1.057464177	0.000426243	0.032665069
chr13	17529648	17530819	1172	*	4.173540015	3.328679974	4.702846426	-1.374166452	0.000426282	0.032665069
chr2	63601913	63602148	236	*	1.903702458	2.658618125	0.225478453	2.433139672	0.000430412	0.032911208
chrUn_random	63337631	63338735	1105	*	4.364338009	4.705895821	3.915978862	0.78991696	0.000430884	0.032911208
chr2	99197230	99198711	1482	*	4.200696013	3.47178112	4.68265874	-1.210877619	0.000434817	0.033158131
chrUn_random	24691513	24692357	845	*	10.41898008	10.64868192	10.14564988	0.503032041	0.000438013	0.033282452
chr2	88927494	88930159	2666	*	4.744283694	5.058338706	4.342273269	0.716065438	0.000439113	0.033282452
chr4	47865107	47865337	231	*	3.572682457	2.863047065	4.046235968	-1.183188902	0.000439196	0.033282452
chr9	5639993	5640584	592	*	4.524285666	5.385260981	2.079978091	3.30528289	0.000439263	0.033282452
chrUn_random	9023143	9024900	1758	*	7.321692248	7.602719606	6.972346838	0.630372768	0.000439961	0.033282452
chr1	683738	684344	607	*	1.872728953	2.467251847	0.843661669	1.623590178	0.000441584	0.033351911
chrUn_random	22791058	22794771	3714	*	2.807232379	3.328125108	1.983956388	1.344168719	0.000443093	0.033412564
chr12	2564742	2570101	5360	*	8.888265662	7.966155199	9.446301613	-1.480146414	0.000446252	0.033597284
chr5	35884339	35885857	1519	*	2.470201713	3.100452591	1.325125711	1.77532688	0.00044944	0.033733748
chr6	22292743	22292970	228	*	4.75791877	5.23202422	4.04702926	1.18499496	0.000449489	0.033733748
chr5	38400618	38401075	458	*	3.835964906	4.319498807	3.103406506	1.216092301	0.000452226	0.033885446
chr17	8413924	8415690	1767	*	4.049969844	3.273899089	4.551836899	-1.277937809	0.000456958	0.0341639
chrUn_random	16848005	16850209	2205	*	2.466259943	3.185907888	0.964898355	2.221009534	0.000457385	0.0341639
chr15	4677630	4679241	1612	*	3.450463963	2.824922422	3.885370839	-1.060448417	0.000459195	0.034245074
chrUn_random	59612120	59613229	1110	*	5.343431983	5.775787455	4.723197124	1.052590332	0.000464214	0.03456493
chrZ	7868126	7870348	2223	*	7.23971905	7.116288646	7.353416548	-0.237127902	0.000475272	0.035325622
chrUn_random	53929594	53931165	1572	*	3.298435867	1.576691917	4.061267689	-2.484575772	0.000476455	0.035325622
chr10	3639625	3642472	2848	*	4.688947996	4.038460951	5.135664536	-1.097203585	0.00047713	0.035325622
chr12	1402878	1403487	610	*	2.724863201	1.841251236	3.268845267	-1.427594031	0.000477414	0.035325622
chr2	144184713	144185412	700	*	1.769750782	2.350659561	0.781844053	1.568815508	0.000478921	0.035381856
chr20	1090471	1092415	1945	*	4.282717325	2.804830428	4.997280017	-2.192449588	0.000479787	0.035390666
chr4	81452160	81453746	1587	*	3.239445733	3.807066673	2.29025373	1.516812943	0.00048161	0.035423881
chr15	8176011	8177258	1248	*	5.460081477	5.987588454	4.619875475	1.367712979	0.000481734	0.035423881
chrUn_random	61221152	61222689	1538	*	4.471506021	3.628899764	4.999942036	-1.371042272	0.000482779	0.035445692
chr2	133802145	133802438	294	*	2.607420259	3.428865299	0.504737196	2.924128103	0.000484444	0.035512906
chrUn_random	20517156	20518986	1831	*	4.522656239	3.44268645	5.13331971	-1.690633259	0.000485217	0.03551462
chrUn_random	21476709	21477610	902	*	3.836317538	4.155898533	3.425183405	0.730715128	0.00048791	0.035656561
chrZ	6555692	6556662	971	*	2.458038575	3.231341814	0.676243445	2.555098369	0.000489071	0.035686362
chr5	60250456	60251579	1124	*	2.897739014	2.339411289	3.29927243	-0.959861141	0.000492996	0.035917296
chrUn_random	33432606	33432907	302	*	2.459971215	2.973650361	1.654848939	1.318801422	0.000493753	0.035917296
chrZ	56620461	56621296	836	*	3.472836033	4.042626746	2.517416953	1.525209793	0.00049477	0.0359191
chr27	3825675	3826577	903	*	2.553611505	1.95775496	2.974065332	-1.016310373	0.000495295	0.0359191
chr3	64662927	64663092	166	*	1.441707161	2.027499295	0.439215396	1.588283899	0.000496648	0.035952191
chr14	4147500	4148520	1021	*	2.242865617	1.536535332	2.71496123	-1.178425898	0.000497269	0.035952191
chrUn_random	22804494	22807114	2621	*	5.061573033	4.568545888	5.428348274	-0.859802386	0.000498256	0.035968581
chrUn_random	6315565	6316352	788	*	1.998676656	2.521240063	1.171150368	1.350089696	0.000505044	0.036391705
chr1	41631099	41631312	214	*	2.331642396	3.168830942	0.103509893	3.065321049	0.000506035	0.036391705
chr11	19114878	19115516	639	*	2.395056647	2.972080356	1.418614232	1.553466124	0.000506422	0.036391705
chr12	15920696	15921601	906	*	5.009104043	5.565051771	4.092803315	1.472248456	0.000508662	0.036497251
chr23	5423590	5425466	1877	*	4.165143386	2.769742556	4.861013355	-2.091270798	0.000509903	0.036530993
chr8	1345389	1346165	777	*	2.072594638	1.52084829	2.470732804	-0.949884514	0.00051069	0.036532104
chr20	276417	277992	1576	*	3.489946387	2.956726128	3.878399805	-0.921673677	0.000511831	0.036552437
chrUn_random	24162102	24163178	1077	*	5.859394041	5.333803965	6.243803181	-0.909999215	0.000512518	0.036552437
chrUn_random	57395029	57396477	1449	*	5.148735645	4.521845727	5.584288599	-1.062442872	0.000514924	0.036668797
chr1	49029930	49031001	1072	*	2.6989928	1.864217048	3.22439002	-1.360172971	0.000516049	0.036693708
chr1	87910290	87911173	884	*	3.732181727	4.41076638	2.408200815	2.002565565	0.000517087	0.036712382
chr17	8613898	8615123	1226	*	3.610720873	2.785602927	4.132338467	-1.34673554	0.000520883	0.036915634
chr5	48286603	48287072	470	*	3.81345653	4.152985665	3.3685982	0.784387465	0.000521509	0.036915634
chr20	948685	950573	1889	*	4.032877568	2.793708493	4.689496058	-1.895787565	0.000528401	0.037332446
chr14	6291201	6292709	1509	*	3.52142524	2.937660984	3.935863244	-0.99820226	0.000529722	0.037332446
chr4	1525687	1525901	215	*	3.92967163	3.277957695	4.376961287	-1.099003592	0.000529762	0.037332446
chrZ	12333465	12333694	230	*	2.609214665	3.428037532	0.526280411	2.901757122	0.000536089	0.037722217
chr1	144315718	144316237	520	*	1.979246831	1.336766008	2.422205796	-1.085439788	0.000538065	0.037805048
chr6	12689617	12691515	1899	*	2.063698886	1.464717612	2.485695017	-1.020977405	0.000541534	0.037992412
chr7	24137305	24138392	1088	*	4.1370439	4.684672725	3.243576242	1.441096483	0.000544815	0.038166074
chrUn_random	22232113	22232355	243	*	9.811586578	10.03814132	9.542704679	0.495436638	0.000547611	0.038305275
chr1	24614647	24615207	561	*	2.321436287	2.869358621	1.427171368	1.442187253	0.000559124	0.039052891
chr20	4848396	4850158	1763	*	3.24791997	2.772371363	3.604972782	-0.832601419	0.000560459	0.039088486
chr1	53274109	53275246	1138	*	3.199789583	2.590419774	3.626877618	-1.036457845	0.000562257	0.039132154
chr11	19619058	19619621	564	*	1.929313087	2.468630695	1.058174074	1.410456622	0.0005629	0.039132154
chrUn_random	7091031	7092062	1032	*	2.65098504	3.487917061	0.424997998	3.062919063	0.000563564	0.039132154
chrUn_random	9739082	9739207	126	*	1.984282187	2.754754251	0.219014731	2.535739521	0.000567691	0.039361029
chr6	18493813	18494602	790	*	3.710927292	3.189692334	4.09301333	-0.903320995	0.000569714	0.039393873
chrUn_random	30180583	30180845	263	*	9.407663752	9.622809354	9.154714125	0.468095229	0.000569829	0.039393873
chr17	6883646	6886279	2634	*	5.120923701	4.562732004	5.522387178	-0.959655173	0.000571123	0.039425791
chr2	133700631	133701120	490	*	3.491479748	4.337199488	1.18988601	3.147313477	0.0005733	0.039518492
chrUn_random	12478138	12479863	1726	*	7.067232169	6.524729912	7.46056154	-0.935831629	0.000578857	0.039843555
chr10	13807229	13808118	890	*	2.923328205	3.665515858	1.311968061	2.353547798	0.000582765	0.040054318
chr15	8181797	8182213	417	*	4.385780899	5.101838541	2.901041076	2.200797465	0.00058501	0.040150352
chr4	2255324	2256408	1085	*	3.041736244	2.036050703	3.628588957	-1.592538254	0.000593673	0.04065888
chr2	2260533	2261444	912	*	3.799274064	4.593940313	1.885100988	2.708839325	0.000594137	0.04065888
chr5	10244473	10245007	535	*	4.113722818	4.881185054	2.365785869	2.515399185	0.000608401	0.041574957
chr11	10878567	10879856	1290	*	2.969412549	3.416103306	2.31898066	1.097122646	0.000610821	0.041680151
chr21	4659241	4660065	825	*	4.559970965	4.986004016	3.952762711	1.033241305	0.000614254	0.041854138
chr10	22425754	22425950	197	*	2.030483742	2.633757403	0.974113078	1.659644326	0.000618178	0.04206096
chr5	15196400	15197542	1143	*	2.307538081	3.141819849	0.103509893	3.038309956	0.000619854	0.042071472
chr1	140623306	140624023	718	*	4.58448521	4.967327377	4.061834949	0.905492428	0.000620109	0.042071472
chr2	142032013	142032559	547	*	1.408449152	2.016170887	0.337934513	1.678236373	0.000624332	0.042279143
chr15	11444452	11445406	955	*	6.025250935	6.455984041	5.408375465	1.047608577	0.000624956	0.042279143
chrUn_random	19203627	19204984	1358	*	3.945132949	2.952046451	4.527783568	-1.575737116	0.00062664	0.042332619
chr3	60531903	60532260	358	*	2.978407278	3.551053188	2.014738446	1.536314742	0.000632869	0.042692515
chrUn_random	18780823	18783039	2217	*	4.177505835	3.514711918	4.629939065	-1.115227148	0.000636307	0.04280743
chrUn_random	18853222	18856633	3412	*	4.557426071	3.63485079	5.115628601	-1.480777812	0.00063638	0.04280743
chr14	8507278	8507497	220	*	2.3883679	3.232186489	0.103509893	3.128676597	0.0006413	0.043077191
chrUn_random	11904771	11905483	713	*	3.013944655	2.216506267	3.52453205	-1.308025783	0.000645131	0.043273112
chr13	10621031	10621327	297	*	3.43818153	4.217342036	1.621473777	2.59586826	0.000651091	0.04361114
chr27	3956877	3958503	1627	*	4.854036199	5.507070664	3.628126509	1.878944155	0.000657173	0.043932754
chr20	8032036	8033327	1292	*	2.94849286	2.050472541	3.497794758	-1.447322217	0.000657748	0.043932754
chrZ	69120781	69121859	1079	*	2.81068558	3.367779814	1.891199048	1.476580765	0.000660129	0.044029693
chr2	41196971	41197167	197	*	2.465908701	3.318333067	0.103509893	3.214823174	0.000661857	0.044082857
chr17	1043611	1046124	2514	*	4.778897189	4.363924535	5.100786376	-0.73686184	0.000668063	0.044412615
chr3	18407316	18408066	751	*	5.072902506	5.504884461	4.45344211	1.051442351	0.000668684	0.044412615
chrUn_random	10498159	10498923	765	*	6.384841773	5.862499298	6.767519601	-0.905020302	0.000670048	0.044440886
chrUn_random	30780171	30782011	1841	*	2.454489625	3.194547876	0.853963608	2.340584267	0.000672427	0.044536314
chr1	144230539	144233771	3233	*	8.18526053	7.538467098	8.630247347	-1.091780249	0.000677112	0.044783968
chr3	34824721	34825358	638	*	1.76291268	1.224986597	2.153844108	-0.928857511	0.000684367	0.045200699
chr2	46487329	46488031	703	*	1.460144196	0.893127721	1.866124269	-0.972996548	0.000685503	0.045212649
chr1	114979	117863	2885	*	4.885181895	4.452868577	5.217377047	-0.76450847	0.000690715	0.045493078
chr13	13671747	13673104	1358	*	4.738666481	5.360078546	3.623443607	1.736634938	0.000692456	0.045522562
chr1	15916842	15917478	637	*	2.830092583	3.391048096	1.89980584	1.491242256	0.000693086	0.045522562
chr23	4697640	4698981	1342	*	3.268884167	2.345138522	3.827505802	-1.48236728	0.000695845	0.04564051
chr10	10187447	10187823	377	*	2.390417695	3.23447046	0.103509893	3.130960567	0.000705122	0.046185016
chr21	4388356	4388762	407	*	3.004440011	3.776562903	1.22956242	2.547000483	0.000706145	0.046188126
chrUn_random	20494980	20496767	1788	*	3.778862862	3.048078312	4.261632542	-1.213554231	0.000709105	0.046317761
chr10	18807840	18810375	2536	*	4.098493905	3.582838962	4.477587685	-0.894748723	0.000710201	0.046325451
chr14	4167895	4170737	2843	*	4.613516154	4.143191478	4.967627331	-0.824435854	0.000712497	0.046411267
chr8	28045283	28045815	533	*	2.597657466	2.003582313	3.017229797	-1.013647485	0.000715318	0.046531068
chr23	4572667	4574864	2198	*	4.472975703	3.84949983	4.906891077	-1.057391248	0.000717206	0.046589838
chrUn_random	5860270	5861515	1246	*	6.254253187	5.357718299	6.803009991	-1.445291693	0.000732731	0.047533194
chrUn_random	10260785	10262310	1526	*	10.22119096	10.3497113	10.08009189	0.269619409	0.000735516	0.04764857
chr28	1724085	1725675	1591	*	4.141304287	3.620810104	4.52299411	-0.902184006	0.000738002	0.047744271
chr6	12907891	12909443	1553	*	1.790088596	1.064501918	2.270611135	-1.206109217	0.000739668	0.047753778
chrZ	61848095	61849003	909	*	3.273031135	3.85160407	2.292031775	1.559572294	0.000740912	0.047753778
chr13	3034351	3034587	237	*	1.934430608	2.675194283	0.330326256	2.344868027	0.000741762	0.047753778
chr11	8804543	8805383	841	*	4.161473642	4.631392531	3.460057834	1.171334696	0.000742182	0.047753778
chr1	53832772	53833772	1001	*	2.875573726	2.049017283	3.397756517	-1.348739234	0.000749283	0.048060262
chr15	7620901	7621880	980	*	2.8144735	1.640420281	3.453080745	-1.812660464	0.000750152	0.048060262
chr3	27846749	27846864	116	*	2.540526498	3.400762199	0.103509893	3.297252307	0.000750639	0.048060262
chr13	10149099	10150230	1132	*	5.59109055	6.020117472	4.977735551	1.042381921	0.000753749	0.048060262
chrUn_random	58253710	58254711	1002	*	2.870895011	3.374797807	2.089875782	1.284922025	0.000753934	0.048060262
chr4	82319350	82320288	939	*	2.234617468	2.722313485	1.492343177	1.229970309	0.000753995	0.048060262
chr22	2460069	2462370	2302	*	5.87535871	6.505379843	4.731068889	1.774310953	0.00075405	0.048060262
chr4	30998048	30998564	517	*	2.215230643	2.713152165	1.448682921	1.264469244	0.000756415	0.048146219
chr15	4587263	4590595	3333	*	5.255759382	4.887231217	5.549044736	-0.661813519	0.000761436	0.048400735
chrUn_random	21323726	21325588	1863	*	4.28193134	3.505233471	4.784056927	-1.278823455	0.000763762	0.048454813
chr9	6148827	6149543	717	*	4.378265267	5.039894099	3.120297089	1.91959701	0.000764333	0.048454813
chrZ	12369628	12370363	736	*	2.298360295	3.131520906	0.103509893	3.028011013	0.000765823	0.048484377
chr1	51848260	51849121	862	*	4.581857173	5.109107725	3.742312694	1.366795032	0.000770128	0.04869181
chrUn_random	51239994	51241791	1798	*	8.826909768	8.987641602	8.645999046	0.341642555	0.000775286	0.048893682
chr4	93613666	93616183	2518	*	4.3165782	4.949711402	3.16159173	1.788119672	0.000775385	0.048893682
chr9	6720464	6720883	420	*	5.830010483	6.226703366	5.281051922	0.945651444	0.000780091	0.049125
chr20	4895222	4898197	2976	*	4.198370234	3.550784773	4.643728507	-1.092943733	0.000784646	0.049346204
chrZ	19240207	19240819	613	*	4.262029741	3.448940825	4.778890145	-1.32994932	0.000803516	0.050465905
chr9	5648579	5649518	940	*	3.400095862	4.158005754	1.705592732	2.452413022	0.000806253	0.05057076
chr15	6556045	6557047	1003	*	4.138759065	3.428351384	4.612652542	-1.184301158	0.000807367	0.050573638
chr26	4183312	4186341	3030	*	4.581731553	4.012570941	4.988802726	-0.976231785	0.000814479	0.050923502
chrUn_random	46364549	46365734	1186	*	5.178211158	5.687384063	4.384269126	1.303114937	0.000815103	0.050923502
chr5	46674737	46675640	904	*	4.944404816	5.344474497	4.388919986	0.955554512	0.00081667	0.050939307
chr9	25079915	25080451	537	*	3.852294344	3.150209484	4.322510199	-1.172300716	0.000817507	0.050939307
chrUn_random	50141176	50141881	706	*	9.004945415	9.129273115	8.868884386	0.260388729	0.000819797	0.051014843
chrUn_random	9084756	9086936	2181	*	5.068073472	4.513723099	5.46755783	-0.953834731	0.000822802	0.051134678
chr3	49999528	50000764	1237	*	3.262725602	3.58735582	2.843173287	0.744182533	0.000829989	0.051513704
chr1	199675980	199676717	738	*	2.77256367	1.77594837	3.35639617	-1.5804478	0.000835956	0.051816122
chr23	5600623	5601806	1184	*	3.687302401	3.142814349	4.081668742	-0.938854393	0.00083762	0.051851428
chr1	73319152	73320030	879	*	2.127252607	1.535369424	2.545738037	-1.010368613	0.000842822	0.052105342
chr1	134242753	134243418	666	*	2.863674946	1.791318267	3.471971771	-1.680653504	0.000846671	0.052275006
chr14	4978670	4979491	822	*	2.093459995	1.544866143	2.489963486	-0.945097343	0.000850483	0.052442034
chr14	9019871	9020454	584	*	3.161869043	3.933003838	1.392752571	2.540251267	0.00086229	0.053100915
chrZ	16325894	16326570	677	*	2.838762874	3.376528092	1.97174234	1.404785752	0.000866245	0.053212428
chrUn_random	52285826	52286406	581	*	6.511007561	6.157852309	6.794490776	-0.636638466	0.000866348	0.053212428
chr7	17996509	17997359	851	*	3.145843312	1.351994299	3.921187563	-2.569193264	0.000867595	0.053219958
chrUn_random	58896144	58897207	1064	*	9.293804696	9.477175164	9.083686396	0.393488768	0.000872053	0.053371613
chr8	2679936	2681187	1252	*	5.467854437	5.917776944	4.810484539	1.107292404	0.000872399	0.053371613
chr3	17385537	17386218	682	*	4.205210862	4.746209396	3.329594044	1.416615352	0.0008746	0.053371613
chr18	3766023	3766891	869	*	2.232747194	1.666342048	2.638415728	-0.97207368	0.000875479	0.053371613
chr14	1735542	1736996	1455	*	3.304225223	2.709212357	3.72426177	-1.015049414	0.000875702	0.053371613
chr7	2805071	2805813	743	*	4.702390156	5.157418871	4.033957597	1.123461274	0.000879806	0.053536685
chrUn_random	10440094	10441235	1142	*	1.574217892	0.907922519	2.028264597	-1.120342078	0.000881523	0.053536685
chr28	489048	489797	750	*	3.799783841	4.628312625	1.642169259	2.986143366	0.000882443	0.053536685
chrUn_random	27259132	27260727	1596	*	5.817710546	6.008664596	5.597569749	0.411094847	0.000882932	0.053536685
chr1	35357186	35357759	574	*	1.936341655	2.418188415	1.207695164	1.210493252	0.000884433	0.053559089
chr2	122521280	122521955	676	*	3.026871932	3.737077612	1.568734266	2.168343346	0.000888567	0.053740708
chrUn_random	14236451	14238015	1565	*	3.270394541	3.638498954	2.774952097	0.863546857	0.0008942	0.05400494
chr2	128859874	128860575	702	*	4.334975374	4.845232583	3.538354208	1.306878375	0.000895639	0.05400494
chrUn_random	45986428	45987323	896	*	6.129904514	5.729752964	6.442826751	-0.713073787	0.000897087	0.05400494
chr21	6956187	6957081	895	*	3.856445737	4.258010878	3.298056298	0.95995458	0.000897673	0.05400494
chrUn_random	28476411	28477833	1423	*	4.288924837	3.192840454	4.904544164	-1.71170371	0.000898638	0.05400494
chr11	17451799	17452042	244	*	2.154085827	2.886498039	0.591677135	2.294820903	0.000901314	0.054032053
chrUn_random	23910373	23910892	520	*	4.528700565	3.479739417	5.129621036	-1.649881619	0.000901371	0.054032053
chr10	919396	923451	4056	*	5.030638178	4.725649446	5.28226816	-0.556618714	0.000916354	0.054801837
chr7	21297184	21298114	931	*	2.501794979	3.317458501	0.442255109	2.875203392	0.000916527	0.054801837
chrUn_random	20849228	20849803	576	*	3.837689926	3.074921296	4.33403547	-1.259114174	0.000923387	0.055081234
chrZ	491142	492038	897	*	4.602361714	5.112276093	3.80658838	1.305687713	0.000924088	0.055081234
chr3	14649869	14650673	805	*	2.291281051	2.766568395	1.577700745	1.18886765	0.000924689	0.055081234
chrUn_random	4926362	4928662	2301	*	4.227689499	3.05015572	4.867286006	-1.817130286	0.000928607	0.055245122
chr18	7852548	7853323	776	*	2.476273688	1.99264658	2.837842952	-0.845196372	0.000932094	0.055355095
chr18	3803001	3803209	209	*	2.803641118	3.595090008	0.910328009	2.684762	0.000932793	0.055355095
chr12	16979345	16980529	1185	*	2.876532066	2.321643948	3.27629396	-0.954650012	0.00093771	0.055577232
chr1	146894525	146895834	1310	*	9.487601248	9.722796963	9.20644917	0.516347793	0.000940201	0.055586148
chr10	4070841	4071194	354	*	1.787206772	2.521152064	0.217251655	2.303900409	0.000940208	0.055586148
chrUn_random	26961128	26961945	818	*	5.698928993	4.946358838	6.190992164	-1.244633327	0.000945015	0.055743521
chr18	3036307	3037143	837	*	2.292534294	1.298895263	2.875370224	-1.576474961	0.000945224	0.055743521
chr9	15612113	15613622	1510	*	4.009547637	3.49512433	4.387978557	-0.892854227	0.000949109	0.055884592
chrUn_random	52940033	52941438	1406	*	3.506733248	2.965540893	3.899377407	-0.933836514	0.000949977	0.055884592
chr6	24083342	24086069	2728	*	5.587232257	5.140053319	5.928107023	-0.788053704	0.000953901	0.056045852
chr1	15316057	15316776	720	*	1.806179768	1.051235788	2.299243558	-1.24800777	0.000960294	0.056303811
chr6	5300530	5301233	704	*	1.307844872	1.884679775	0.331956498	1.552723277	0.00096067	0.056303811
chr1	164519993	164520609	617	*	2.527094389	2.917210765	1.990718703	0.926492063	0.000963359	0.056391645
chr15	397797	399676	1880	*	3.117349387	1.781307318	3.798928316	-2.017620998	0.000964748	0.056403202
chr3	58704204	58704283	80	*	2.026828305	2.822888263	0.103509893	2.71937837	0.000968241	0.056462798
chrUn_random	50505827	50508358	2532	*	8.834247631	8.966687149	8.688409835	0.278277314	0.000968254	0.056462798
chr23	5746591	5747689	1099	*	2.518662827	1.926469156	2.937302364	-1.010833208	0.000969344	0.056462798
chr20	2316473	2317294	822	*	1.809479581	1.218267969	2.227631515	-1.009363546	0.000973924	0.056659892
chr9	16659655	16661859	2205	*	3.329251213	2.558849757	3.828773833	-1.269924076	0.000990992	0.057582094
chr15	8190668	8191219	552	*	4.339566762	4.980110811	3.158689066	1.821421745	0.000994638	0.05766581
chr3	57042856	57043386	531	*	3.627682085	4.117307653	2.880871645	1.236436008	0.000994868	0.05766581
chr3	107343630	107344624	995	*	2.621747149	1.958451303	3.074412021	-1.115960718	0.001004028	0.0581056
chrUn_random	32364627	32368054	3428	*	7.593258111	7.842242273	7.292152103	0.55009017	0.001004909	0.0581056
chr2	46396939	46397558	620	*	1.466197989	2.033917247	0.516724604	1.517192643	0.001016244	0.058689344
chr1	127993236	127998724	5489	*	8.306444597	8.000277993	8.558874859	-0.558596867	0.001021063	0.058880282
chr3	39424989	39426049	1061	*	5.525877005	5.936570841	4.949562791	0.98700805	0.001023254	0.058880282
chr22	431978	432252	275	*	2.67891756	3.529016231	0.337934513	3.191081718	0.001023281	0.058880282
chr7	23636313	23637086	774	*	2.425936065	1.870002278	2.826237193	-0.956234915	0.001024891	0.058901388
chr16	40389	41074	686	*	4.652889387	5.258143717	3.590243101	1.667900616	0.00102721	0.058963123
chr9	21208280	21208917	638	*	3.300381019	2.497799668	3.813040332	-1.315240665	0.001035147	0.059300274
chr1	155748301	155749532	1232	*	6.485997298	6.965652556	5.76240958	1.203242975	0.001035588	0.059300274
chrUn_random	11363372	11363679	308	*	9.466469318	9.585541101	9.336678734	0.248862367	0.001043875	0.059630534
chr10	174692	174859	168	*	2.781773827	3.632928199	0.431113193	3.201815006	0.00104395	0.059630534
chrUn_random	60543848	60545914	2067	*	4.368129291	2.885303146	5.083770338	-2.198467192	0.001045134	0.059630534
chr13	2053287	2054043	757	*	2.112777154	1.561801757	2.510516057	-0.9487143	0.001049794	0.059789005
chr28	2994025	2994885	861	*	3.233679957	1.735018923	3.952747998	-2.217729075	0.001050436	0.059789005
chr15	6516970	6517355	386	*	2.726759415	3.321274045	1.697717593	1.623556452	0.001053485	0.059890569
chr23	2733286	2736962	3677	*	5.309135231	4.838688229	5.663315483	-0.824627255	0.001062187	0.060258475
chr1	51176416	51179058	2643	*	4.996636557	4.370415273	5.431869245	-1.061453971	0.001062502	0.060258475
chr1	84704167	84705110	944	*	2.842810056	3.241895351	2.289232359	0.952662992	0.001077997	0.061064132
chr12	11253764	11253988	225	*	2.232282355	2.959794189	0.693681161	2.266113028	0.00108138	0.061182582
chr2	145655393	145655955	563	*	2.919465011	1.855246804	3.525213687	-1.669966883	0.001084687	0.06129647
chrUn_random	52810369	52810535	167	*	4.677447564	3.83713491	5.204995866	-1.367860956	0.001086578	0.06133016
chr20	9684559	9685163	605	*	1.851115426	1.037846538	2.368047414	-1.330200876	0.001088833	0.061384265
chrUn_random	6251101	6253335	2235	*	1.427832799	2.007955646	0.442255109	1.565700537	0.001091348	0.061452864
chrUn_random	10745867	10747581	1715	*	4.341866559	3.30515977	4.938860008	-1.633700238	0.001106123	0.06221088
chr9	23983268	23984044	777	*	2.49892989	1.764198796	2.983398014	-1.219199218	0.001108405	0.062253203
chr20	216012	216492	481	*	1.635219814	0.979959672	2.084161998	-1.104202326	0.001110313	0.062253203
chr3	37113888	37114468	581	*	4.515527565	5.050116369	3.65688387	1.393232499	0.001111156	0.062253203
chr7	6313732	6314663	932	*	4.852767193	5.309730372	4.180111035	1.129619337	0.001112134	0.062253203
chr26	3146461	3147880	1420	*	4.486249419	3.324524124	5.121327981	-1.796803857	0.001118815	0.062544614
chr7	13644105	13644362	258	*	2.205695345	3.027074811	0.103509893	2.923564918	0.001119981	0.062544614
chr1	145217124	145217904	781	*	2.996349895	3.443116651	2.345755412	1.097361239	0.001144952	0.063788753
chrUn_random	20753928	20755623	1696	*	5.810735299	6.319498269	5.017804327	1.301693943	0.001144954	0.063788753
chr1	144227715	144230280	2566	*	7.954334833	7.210441112	8.442720703	-1.232279591	0.00114771	0.063867159
chrUn_random	50677806	50679106	1301	*	10.19909552	10.28406867	10.10880258	0.175266098	0.001150499	0.063947218
chr1	6519	9543	3025	*	6.349883122	6.6180377	6.020240533	0.597797167	0.001155217	0.06413419
chrUn_random	7803631	7804657	1027	*	1.916014929	2.694479076	0.103509893	2.590969183	0.001161073	0.064383799
chr1	39902968	39904345	1378	*	3.916849849	3.342302349	4.326651517	-0.984349168	0.001164651	0.064506674
chr15	5329186	5329719	534	*	2.451235917	3.30207099	0.103509893	3.198561097	0.001169118	0.064678427
chr8	12704842	12705304	463	*	5.317228434	5.825994415	4.524290041	1.301704374	0.001172453	0.064787246
chr1	36812466	36813235	770	*	2.935737374	2.021283542	3.491018863	-1.469735321	0.001177278	0.064905029
chrUn_random	23505224	23505948	725	*	4.645057498	4.928774041	4.291539414	0.637234627	0.001177325	0.064905029
chr9	6325245	6326594	1350	*	3.819285949	4.420198548	2.770349504	1.649849043	0.001181789	0.065075355
chrUn_random	21345034	21346884	1851	*	4.131641852	3.558466382	4.540749525	-0.982283143	0.001185096	0.065181634
chr1	189590157	189590878	722	*	4.663658934	5.079876067	4.076334268	1.003541799	0.001189593	0.065353095
chr19	8808326	8810902	2577	*	5.447849029	4.79582512	5.895283371	-1.099458251	0.001204673	0.066104881
chr17	1846954	1848688	1735	*	4.034345976	3.596178528	4.369976109	-0.773797581	0.001208582	0.0661465
chrUn_random	19616955	19618426	1472	*	1.837835997	2.559730604	0.325953609	2.233776995	0.001209469	0.0661465
chr1	22201867	22202834	968	*	1.835482259	1.166906926	2.290576502	-1.123669576	0.001209622	0.0661465
chr27	4012366	4012514	149	*	2.449142019	3.299748826	0.103509893	3.196238934	0.001211981	0.066199036
chrUn_random	27724361	27725067	707	*	1.356416599	1.982511129	0.225478453	1.757032675	0.001218552	0.066408043
chr1	106753918	106754107	190	*	2.198339397	3.018746537	0.103509893	2.915236645	0.001218612	0.066408043
chr14	13448937	13450978	2042	*	4.318974786	3.865867609	4.663271635	-0.797404026	0.001221126	0.066468562
chr4	19061627	19066864	5238	*	2.848353503	3.303517243	2.179626723	1.12389052	0.001223086	0.066498781
chr4	17194312	17195207	896	*	1.745729594	1.169362722	2.156449997	-0.987087275	0.001224702	0.066510284
chr3	74455503	74456073	571	*	1.654566755	1.136848085	2.034769271	-0.897921185	0.001227472	0.066584381
chr14	14979855	14981640	1786	*	4.103173884	3.636249436	4.455361397	-0.81911196	0.001233875	0.066855151
chr12	2701307	2704101	2795	*	6.831972493	6.13540384	7.299733963	-1.164330123	0.001240989	0.067089168
chr1	74426031	74426707	677	*	1.627353543	2.244492501	0.526280411	1.71821209	0.001241028	0.067089168
chr22	314828	315953	1126	*	3.151884217	3.446015516	2.782016696	0.66399882	0.001243003	0.067119341
chr24	3094483	3095323	841	*	1.749513285	1.09199397	2.199505141	-1.107511172	0.001249539	0.0673954
chr1	152802607	152803357	751	*	5.051914155	5.434695686	4.529377471	0.905318215	0.001254714	0.067597522
chrUn_random	930253	931834	1582	*	1.291445354	1.865845004	0.322677663	1.543167341	0.001260657	0.067840541
chr11	17521691	17522689	999	*	3.221667694	3.746272912	2.388923148	1.357349764	0.001267294	0.068085988
chr1	126426299	126430553	4255	*	7.855992124	7.627743181	8.053014043	-0.425270862	0.001268094	0.068085988
chr1	146901317	146902629	1313	*	9.793551958	10.02223163	9.52166911	0.500562523	0.001275952	0.068387021
chr1	165492857	165493639	783	*	2.418756418	2.916770766	1.651985671	1.264785094	0.001276589	0.068387021
chr10	21386927	21387968	1042	*	3.71706291	2.767347085	4.284866859	-1.517519774	0.001278223	0.068397219
chr14	8512701	8512915	215	*	2.12599549	2.936534221	0.103509893	2.833024328	0.001282272	0.068514136
chr27	4438482	4439878	1397	*	3.444678179	2.67666185	3.943210572	-1.266548722	0.001283302	0.068514136
chr4	2485781	2487470	1690	*	5.081859118	4.179209252	5.632854962	-1.45364571	0.001288489	0.068713584
chr1	178837792	178838153	362	*	2.29630326	3.129211484	0.103509893	3.025701592	0.001292488	0.068849317
chr20	5376864	5377791	928	*	3.972349165	2.669203113	4.645687103	-1.97648399	0.001303812	0.069374506
chr1	174524725	174525385	661	*	2.545790961	3.06887787	1.716929262	1.351948608	0.001305897	0.069407459
chr3	27425380	27426138	759	*	1.814675502	1.328908433	2.177434569	-0.848526137	0.001310315	0.069557065
chrUn_random	9315535	9317527	1993	*	4.952748064	5.498142858	4.065329011	1.432813848	0.001311649	0.069557065
chr17	6775859	6777145	1287	*	3.808355525	3.111308892	4.276330206	-1.165021314	0.001314198	0.069589117
chr13	18521006	18521887	882	*	2.429035426	1.917352992	2.805988095	-0.888635103	0.001315193	0.069589117
chr20	10597688	10599422	1735	*	3.875692304	3.41072367	4.2267701	-0.81604643	0.001318738	0.069698841
chr1	140789889	140790068	180	*	2.319165695	3.049033691	0.769176673	2.279857018	0.001320696	0.069702108
chr11	11627980	11628945	966	*	3.918673048	4.391363179	3.210996286	1.180366892	0.001321951	0.069702108
chr1	1726936	1735409	8474	*	8.504003584	7.860983484	8.947216614	-1.08623313	0.001323216	0.069702108
chrUn_random	62787525	62790242	2718	*	3.988717839	2.49557799	4.706596175	-2.211018185	0.001334519	0.070219431
chrUn_random	35778319	35779431	1113	*	4.706588739	5.146462131	4.070633794	1.075828337	0.001337529	0.070299668
chr1	173811680	173812916	1237	*	2.666680606	2.070550973	3.087269422	-1.016718449	0.001339823	0.070342199
chr19	637833	639459	1627	*	3.768774334	3.287403562	4.129086112	-0.84168255	0.001343801	0.070461708
chr4	47253649	47254808	1160	*	2.784452407	1.969444482	3.30207545	-1.332630969	0.001345422	0.070461708
chrUn_random	30974054	30975937	1884	*	3.647825991	4.082793608	3.022157762	1.060635846	0.001347588	0.070461708
chr9	16643788	16644397	610	*	3.681629101	3.164558506	4.061483701	-0.896925195	0.001348051	0.070461708
chr1	156658824	156658939	116	*	2.109764447	2.918010667	0.103509893	2.814500775	0.001360229	0.071019843
chr1	63131065	63132929	1865	*	4.344499755	3.7545517	4.762023585	-1.007471885	0.001364314	0.071023278
chr11	4523440	4523800	361	*	2.076945272	2.563527176	1.337280895	1.226246282	0.001364476	0.071023278
chr2	83038242	83038973	732	*	2.863510855	3.328071024	2.174091552	1.153979472	0.001364794	0.071023278
chr2	119744288	119745375	1088	*	2.686132179	2.137383721	3.082715965	-0.945332244	0.001372157	0.07129038
chrZ	36995811	36996431	621	*	2.720392717	3.340052217	1.610995066	1.729057151	0.001374835	0.07129038
chr5	3794751	3795457	707	*	2.119262122	1.522280591	2.540271795	-1.017991205	0.001376809	0.07129038
chr2	21718193	21718544	352	*	3.028060912	3.895369378	0.519605475	3.375763903	0.001377168	0.07129038
chr5	1	4578	4578	*	6.89451274	6.093495286	7.40654311	-1.313047824	0.001377454	0.07129038
chr19	6277107	6278740	1634	*	3.348147143	2.577175855	3.847905996	-1.27073014	0.001379747	0.071331089
chrUn_random	20476228	20478875	2648	*	2.165925331	2.564833627	1.612690145	0.952143482	0.001400401	0.07229086
chrZ	73500398	73503143	2746	*	4.920246805	5.434318663	4.114144407	1.320174256	0.001401364	0.07229086
chrUn_random	56090060	56090672	613	*	4.021700151	4.412928143	3.483209309	0.929718834	0.001404715	0.072341414
chr6	31679551	31680027	477	*	4.813800611	5.310122299	4.05108908	1.259033219	0.001406762	0.072341414
chr1	115605927	115607108	1182	*	5.497391487	5.939175145	4.857401526	1.081773619	0.001406927	0.072341414
chr4	38584823	38585704	882	*	3.331607948	4.007694491	2.017594092	1.990100399	0.001416726	0.072756407
chr20	964206	967589	3384	*	5.005605195	4.044647876	5.577315088	-1.532667212	0.001418071	0.072756407
chr27	2837129	2839597	2469	*	4.861341298	4.117324604	5.349779508	-1.232454904	0.001420215	0.07278096
chr2	43048026	43048853	828	*	2.360875855	1.898077784	2.710719325	-0.812641541	0.001422467	0.07278096
chr5	26436292	26437142	851	*	3.921284436	3.371397495	4.318459093	-0.947061598	0.00142316	0.07278096
chrUn_random	6937145	6937501	357	*	4.779825273	5.199579662	4.185382472	1.014197191	0.001434065	0.073242582
chrZ	20379822	20380188	367	*	1.241357959	1.831575024	0.225478453	1.606096571	0.00143528	0.073242582
chr5	59058833	59060077	1245	*	2.998925447	2.43873235	3.401416924	-0.962684574	0.00144247	0.073530232
chr3	23042191	23042590	400	*	2.680641877	3.365966916	1.329330998	2.036635919	0.001449231	0.07379549
chr17	1393796	1395589	1794	*	4.380395992	3.983910712	4.69107715	-0.707166438	0.001451773	0.073822396
chr8	28137520	28138120	601	*	1.848902201	2.552312404	0.420921455	2.131390949	0.001452878	0.073822396
chr23	5756932	5758069	1138	*	3.714001227	2.264625442	4.422250429	-2.157624987	0.001460135	0.074111616
chrUn_random	22519010	22519841	832	*	4.713917976	3.79034838	5.272476599	-1.482128219	0.001464054	0.074230979
chr4	1755672	1757469	1798	*	4.136114062	3.239072288	4.68505696	-1.445984672	0.001469009	0.074325057
chrUn_random	7545207	7546513	1307	*	5.458527155	6.145465057	4.100579961	2.044885096	0.001469048	0.074325057
chr1	79560	82361	2802	*	5.785697511	5.462344145	6.049681316	-0.587337171	0.001471469	0.074368069
chr20	2096681	2097433	753	*	2.045653716	1.535679871	2.421682692	-0.886002821	0.001481576	0.074799065
chr3	4214461	4216827	2367	*	4.51930326	4.128686774	4.826377827	-0.697691053	0.001500956	0.075696763
chr6	12637961	12639406	1446	*	4.257796915	3.623546358	4.696861043	-1.073314685	0.001503951	0.075767137
chr7	38040085	38040687	603	*	2.641941007	2.04678473	3.062048511	-1.015263781	0.001514744	0.076229753
chr1	112943898	112946156	2259	*	3.940113004	3.244738512	4.407341354	-1.162602842	0.001518653	0.076345347
chrUn_random	28822765	28823273	509	*	5.291858851	5.876331767	4.293326606	1.583005161	0.001525088	0.07658757
chr14	4683646	4686335	2690	*	4.513423742	3.823628296	4.978152911	-1.154524615	0.001526757	0.076590171
chrUn_random	17207837	17209643	1807	*	2.517688569	1.769601485	3.007855628	-1.238254144	0.001534182	0.076773118
chrUn_random	8917842	8920659	2818	*	3.211907497	2.274370696	3.775433141	-1.501062445	0.001537926	0.076773118
chrUn_random	12796680	12799424	2745	*	9.936589792	10.03246467	9.833887076	0.198577592	0.001538076	0.076773118
chr1	197315110	197315770	661	*	4.140198598	4.696492977	3.222935638	1.473557338	0.001538719	0.076773118
chrUn_random	36132967	36133875	909	*	5.170079447	5.591085652	4.573104939	1.017980713	0.001538922	0.076773118
chr7	28730325	28732389	2065	*	1.307821867	0.822761618	1.670188252	-0.847426634	0.001540131	0.076773118
chr3	17084116	17085002	887	*	2.150836503	1.462712271	2.614814309	-1.152102038	0.001542758	0.076823195
chrUn_random	16920453	16922311	1859	*	10.1176711	10.3636633	9.82093469	0.542728609	0.001548992	0.077052585
chr18	9997177	10001074	3898	*	4.974880073	4.624043835	5.256869703	-0.632825868	0.001565252	0.077713431
chr6	23926258	23928214	1957	*	1.751221289	1.213122825	2.142243256	-0.929120431	0.001565559	0.077713431
chrUn_random	9160581	9161070	490	*	2.349878278	1.512140498	2.876427669	-1.364287171	0.001567891	0.077747672
chr1	133252635	133253141	507	*	1.617990978	2.111960727	0.860892945	1.251067782	0.001571718	0.07785593
chrUn_random	28959421	28960797	1377	*	4.192894345	3.250592772	4.758099595	-1.507506823	0.001576235	0.077998115
chr6	23535669	23537163	1495	*	4.521637283	3.944035953	4.932980064	-0.988944111	0.001579917	0.078018083
chr16	111529	113894	2366	*	6.699969786	7.399252259	5.289936316	2.109315943	0.001579934	0.078018083
chr1	62237640	62238987	1348	*	6.094168553	6.482498808	5.561181574	0.921317234	0.001582697	0.078073139
chr1	35863843	35865071	1229	*	3.503547876	2.843068515	3.954911412	-1.111842897	0.00159183	0.078441949
chr28	919820	920613	794	*	4.538999918	5.001120719	3.854994108	1.146126611	0.001599438	0.078556637
chr2	144029211	144030288	1078	*	3.045424547	3.445061557	2.490778438	0.954283118	0.001599624	0.078556637
chr1	63021578	63023130	1553	*	3.993935521	3.235114487	4.488628553	-1.253514067	0.00159995	0.078556637
chr19	7544736	7546807	2072	*	5.055280753	4.360458603	5.522262301	-1.161803698	0.001600793	0.078556637
chr4	40895197	40895345	149	*	1.631177079	1.090911562	2.023335834	-0.932424272	0.001612763	0.079062104
chrUn_random	20143698	20145572	1875	*	4.884478123	4.227007061	5.334447584	-1.107440523	0.00161665	0.079169968
chr1	21089603	21090390	788	*	2.335606982	2.813971926	1.614985917	1.19898601	0.001618307	0.079169968
chr2	26664173	26665225	1053	*	5.472107814	5.928779571	4.800089086	1.128690485	0.001624568	0.07939428
chrUn_random	2100157	2102566	2410	*	4.230974385	3.764012232	4.583183267	-0.819171035	0.001629563	0.079556291
chr1	53219661	53220528	868	*	3.395054914	3.803167324	2.823843661	0.979323662	0.001645555	0.080254283
chr7	24060287	24061416	1130	*	1.858531549	2.560656334	0.436169265	2.124487069	0.001647577	0.080270217
chrUn_random	21718848	21722688	3841	*	4.756142933	5.003850211	4.456904472	0.546945739	0.001656355	0.080614956
chr4	3509142	3510373	1232	*	3.468954921	2.477101353	4.05119169	-1.574090336	0.001678458	0.081555482
chr3	28893381	28893919	539	*	3.258018215	4.005467154	1.619464948	2.386002207	0.001679124	0.081555482
chr23	5826154	5826766	613	*	2.965434364	3.637965654	1.665458363	1.972507292	0.001682799	0.081650236
chrUn_random	33470421	33473040	2620	*	2.417408162	3.150363985	0.852329031	2.298034955	0.001691423	0.081951293
chr11	1271699	1272415	717	*	1.587756473	1.09199397	1.95603676	-0.86404279	0.001692744	0.081951293
chr14	3946043	3946850	808	*	2.372899778	1.885792937	2.736402354	-0.850609417	0.001694195	0.081951293
chr14	6758280	6760540	2261	*	4.085411451	3.643741716	4.423086055	-0.779344339	0.001705312	0.082404858
chr5	20659489	20660184	696	*	3.115418451	3.844083645	1.571256382	2.272827263	0.001714854	0.082781477
chrUn_random	28092392	28093242	851	*	3.84211179	4.332451016	3.093618461	1.238832555	0.001719766	0.082934075
chrUn_random	49971630	49972719	1090	*	2.032079302	2.521504911	1.285739888	1.235765023	0.001723269	0.08301846
chrUn_random	27446109	27447330	1222	*	5.031609036	4.29926301	5.51505151	-1.2157885	0.001725892	0.083024873
chr15	404115	404945	831	*	1.910148849	1.392723375	2.290193994	-0.897470619	0.001727777	0.083024873
chr2	36352315	36353027	713	*	4.733245268	5.211639935	4.012555962	1.199083973	0.001728962	0.083024873
chr1	144219921	144221236	1316	*	4.659053379	4.203354585	5.004839295	-0.801484711	0.001730415	0.083024873
chr2	130647137	130649268	2132	*	3.906637649	3.323446883	4.320788465	-0.997341582	0.001736796	0.083246688
chr8	4101261	4104921	3661	*	4.388124019	3.818824416	4.795265837	-0.976441421	0.00173991	0.083256904
chr10	22286431	22286742	312	*	2.508127671	3.339184204	0.330326256	3.008857948	0.001740526	0.083256904
chr6	12993172	12993961	790	*	4.334186304	3.07285333	4.996703238	-1.923849908	0.001744844	0.08337923
chr7	100982	101171	190	*	3.30830184	2.394400406	3.863383835	-1.468983429	0.001747564	0.08342503
chr20	5502214	5503265	1052	*	2.698081901	3.125367241	2.088307299	1.037059942	0.001753395	0.083474519
chrUn_random	10148025	10148497	473	*	4.9222572	4.236965447	5.384958662	-1.147993214	0.001753654	0.083474519
chr3	71172633	71173385	753	*	2.483968626	2.965387189	1.756312566	1.209074623	0.001753889	0.083474519
chr8	8160862	8161541	680	*	3.009255594	2.361528668	3.454680181	-1.093151514	0.001762043	0.083778426
chr19	5313356	5315348	1993	*	4.489891929	3.515800003	5.066113972	-1.550313969	0.001765235	0.08384603
chr13	10553917	10554896	980	*	2.824174569	2.520995279	3.074573026	-0.553577747	0.001768223	0.083903766
chr7	9052644	9053018	375	*	1.765025371	2.349590336	0.766217321	1.583373015	0.001776821	0.084196802
chrUn_random	20661873	20662721	849	*	10.03775793	10.19279535	9.864031022	0.328764323	0.001777954	0.084196802
chr2	87632865	87633482	618	*	2.125067266	2.591241563	1.432049599	1.159191964	0.001784867	0.084439712
chr2	154604443	154606444	2002	*	6.702934981	6.483852171	6.893092859	-0.409240688	0.001788417	0.08452321
chr1	180970249	180971302	1054	*	3.57989627	4.036499462	2.908027455	1.128472007	0.001791482	0.084583664
chr2	3843932	3846099	2168	*	4.222920966	3.704190071	4.60366641	-0.899476339	0.001794239	0.084603677
chr20	9065302	9066217	916	*	2.062737809	1.447437109	2.492708472	-1.045271363	0.001795851	0.084603677
chr2	144130060	144131304	1245	*	4.262440076	3.945094827	4.522411144	-0.577316317	0.001797265	0.084603677
chr5	28841241	28843403	2163	*	1.884086943	1.406159073	2.242474031	-0.836314958	0.001805182	0.08481712
chr19	1704874	1705703	830	*	4.882722637	5.327859671	4.235608983	1.092250688	0.001805382	0.08481712
chrUn_random	29407773	29408742	970	*	5.041992844	4.243046446	5.553188837	-1.310142392	0.00181141	0.085015989
chr1	17661973	17663960	1988	*	4.624295239	4.933542862	4.230147286	0.703395575	0.001815093	0.085026943
chr2	40206863	40207407	545	*	3.147079726	3.735264582	2.137369249	1.597895333	0.001815234	0.085026943
chr17	9013139	9013664	526	*	1.992871575	2.487896646	1.233258582	1.254638064	0.001819098	0.085123724
chr2	154763918	154765376	1459	*	4.309859403	3.213710382	4.925498463	-1.71178808	0.001824056	0.085271446
chr5	14725133	14726002	870	*	4.601431169	5.383598962	2.76640805	2.617190912	0.001828411	0.085390739
chr15	11146634	11149627	2994	*	4.90497273	4.523916609	5.206121047	-0.682204439	0.001833792	0.085557669
chrUn_random	4847724	4848701	978	*	1.274860635	0.822761618	1.618577087	-0.795815469	0.001836088	0.085580503
chr11	21311129	21312026	898	*	4.499273988	4.871680435	3.995970906	0.875709529	0.001851519	0.086034048
chr10	19751487	19752623	1137	*	3.283176323	2.822057292	3.632062976	-0.810005683	0.001852358	0.086034048
chr16	367208	368596	1389	*	3.372278867	2.599461127	3.872802289	-1.273341162	0.001852704	0.086034048
chr3	155344	156064	721	*	3.712327413	4.196694545	2.977831419	1.218863127	0.00185446	0.086034048
chr12	1006418	1007162	745	*	2.220543357	2.6643835	1.576190873	1.088192628	0.001854903	0.086034048
chr2	32543446	32545414	1969	*	4.618693227	3.6398011	5.19655058	-1.55674948	0.001859021	0.086140706
chr1	62193604	62194198	595	*	1.878797718	2.398779288	1.057832426	1.340946862	0.001861378	0.086165611
chr6	24723901	24725528	1628	*	4.518117387	3.916211995	4.941552296	-1.025340301	0.001865128	0.086254906
chr7	27501933	27503093	1161	*	3.75935351	2.683473005	4.368747802	-1.685274797	0.001871084	0.086374876
chr1	719819	721774	1956	*	4.29070174	3.59557831	4.757817926	-1.162239616	0.001871371	0.086374876
chr2	63163836	63164621	786	*	2.167341171	1.646330532	2.549307262	-0.90297673	0.001875708	0.086434459
chr11	21407424	21409741	2318	*	4.290227052	3.84523298	4.629834993	-0.784602013	0.001876312	0.086434459
chr26	4670581	4673683	3103	*	4.981107193	4.396620739	5.39590661	-0.99928587	0.001880098	0.086524719
chr20	9367218	9368484	1267	*	3.534235374	2.607801198	4.093818021	-1.486016823	0.001883468	0.086575094
chr2	90813347	90813594	248	*	2.246643024	2.835396955	1.235208579	1.600188375	0.00188499	0.086575094
chr5	40309620	40310305	686	*	4.304965977	3.689677092	4.734930915	-1.045253823	0.001886677	0.086575094
chr1	40986255	40986546	292	*	1.365791782	1.931899424	0.420921455	1.510977969	0.001889345	0.086593923
chrUn_random	23327954	23329717	1764	*	6.763256029	6.614364542	6.898208692	-0.28384415	0.001890745	0.086593923
chr4	30956952	30957536	585	*	1.378932207	1.947137129	0.428067782	1.519069347	0.001895583	0.086731602
chr1	7785229	7785936	708	*	5.756705354	6.096106735	5.312067036	0.784039699	0.001911304	0.087366515
chr1	109994763	109995233	471	*	3.223655279	3.873004538	2.011219577	1.861784962	0.001924465	0.087749154
chr1	136827695	136828010	316	*	2.323428008	2.96994449	1.121241641	1.848702849	0.001925035	0.087749154
chr15	1818309	1820275	1967	*	4.376722907	3.822325529	4.776231531	-0.953906002	0.001925234	0.087749154
chr1	52923406	52924032	627	*	3.13127654	2.171120569	3.702709354	-1.531588785	0.001935396	0.08802489
chr20	1434116	1439571	5456	*	7.768060547	8.13969672	7.26616978	0.87352694	0.001935561	0.08802489
chr9	23832687	23834273	1587	*	2.8137695	2.025010647	3.320836606	-1.295825959	0.00193984	0.08802489
chr13	17862695	17865693	2999	*	4.448335244	3.789429596	4.898970036	-1.10954044	0.001940795	0.08802489
chr1	129353527	129353771	245	*	2.170241936	2.922790124	0.504737196	2.418052929	0.001942075	0.08802489
chrUn_random	27244530	27245363	834	*	2.101913156	2.576633334	1.389625009	1.187008325	0.001942436	0.08802489
chr2	835441	837109	1669	*	3.923086944	3.485634722	4.258298594	-0.772663872	0.001946299	0.088115633
chr1	140532239	140533097	859	*	4.061260227	4.548480471	3.320101303	1.228379168	0.001950975	0.088242957
chr4	1493066	1494887	1822	*	2.876430722	2.159088881	3.353364964	-1.194276083	0.001952946	0.088247826
chr4	58714869	58716003	1135	*	4.254418701	4.768930899	3.447216204	1.321714695	0.00195952	0.088381757
chr1	80160799	80162027	1229	*	3.403858352	2.980749426	3.730607716	-0.749858289	0.001959643	0.088381757
chr17	2482596	2483270	675	*	1.751909732	1.265195236	2.115194687	-0.849999451	0.001962638	0.088432632
chr20	3741722	3743612	1891	*	4.231928686	3.554295987	4.691160621	-1.136864634	0.001967063	0.088457186
chrUn_random	1054836	1055573	738	*	4.348886664	4.817809846	3.649710874	1.168098972	0.001967486	0.088457186
chr1	180976366	180976889	524	*	1.283601765	0.822761618	1.632329326	-0.809567708	0.001968787	0.088457186
chrUn_random	9846803	9848234	1432	*	4.393830189	3.233940268	5.028380075	-1.794439807	0.001972329	0.088532321
chr15	1758325	1760339	2015	*	3.819315778	3.116071609	4.290045737	-1.173974128	0.001982218	0.08883526
chr18	3809588	3812032	2445	*	6.143068587	6.830151572	4.784522569	2.045629003	0.001983764	0.08883526
chr2	89435824	89436796	973	*	2.949810902	3.423689708	2.239436561	1.184253148	0.001985111	0.08883526
chr21	4813150	4813549	400	*	2.856677251	3.652560725	0.934520606	2.718040118	0.001986581	0.08883526
chr26	2962903	2965008	2106	*	4.595108972	3.854675503	5.082019484	-1.22734398	0.001990322	0.088918592
chr2	108232240	108232812	573	*	2.199815785	2.793719379	1.172655143	1.621064235	0.001994363	0.088987813
chr2	132994091	132994986	896	*	4.299751476	4.751814826	3.637758502	1.114056324	0.00199563	0.088987813
chrUn_random	9540700	9544213	3514	*	5.352335624	5.797145382	4.705919497	1.091225885	0.001999395	0.089071834
chr10	235021	236316	1296	*	3.487985066	3.122879733	3.77910271	-0.656222977	0.00200786	0.089300833
chrUn_random	6976664	6978575	1912	*	3.877154887	4.383121223	3.091095061	1.292026162	0.002008307	0.089300833
chr23	4629611	4630282	672	*	1.820632379	1.29533728	2.204884512	-0.909547232	0.002013049	0.089427698
chrUn_random	54169152	54170514	1363	*	4.16851862	3.044585302	4.792534193	-1.74794889	0.002022033	0.089678548
chr1	113240156	113241266	1111	*	3.024420124	2.355713845	3.479574458	-1.123860614	0.002024266	0.089678548
chrZ	54908882	54918190	9309	*	7.551527437	6.950305843	7.97462628	-1.024320437	0.002025097	0.089678548
chr27	1499692	1502223	2532	*	5.251025226	4.686749214	5.655607175	-0.968857962	0.00202627	0.089678548
chr3	4269322	4271138	1817	*	4.624469064	4.18755445	4.95936594	-0.77181149	0.002036647	0.090036638
chrUn_random	24330670	24332006	1337	*	3.210769082	2.15456636	3.813989582	-1.659423222	0.002038164	0.090036638
chr4	61694418	61694839	422	*	3.054378167	1.544870393	3.775767423	-2.230897031	0.002040993	0.090077581
chrUn_random	26595608	26596171	564	*	4.025985399	4.722854183	2.626320617	2.096533566	0.002045196	0.090136113
chr4	1598633	1601508	2876	*	6.668526315	6.150220482	7.04904384	-0.898823358	0.002046126	0.090136113
chr23	36030	36572	543	*	2.627718811	3.400236995	0.850528895	2.5497081	0.002052173	0.090301915
chr2	69214211	69214879	669	*	1.717395585	2.253373103	0.855097825	1.398275278	0.002053703	0.090301915
chr8	5739236	5740712	1477	*	2.304259385	3.029195514	0.77798413	2.251211384	0.002057212	0.090372298
chr26	52383	53321	939	*	2.271518329	1.432338711	2.79862738	-1.366288669	0.002076134	0.091119013
chr1	135975689	135976659	971	*	3.995473833	3.316329558	4.45539263	-1.139063072	0.002078695	0.091146926
chrUn_random	28975175	28975719	545	*	5.777764121	5.070986808	6.250057201	-1.179070393	0.002085503	0.091360841
chr1	80308731	80309402	672	*	2.447240229	1.976223653	2.801741978	-0.825518325	0.002096259	0.091747175
chr20	3985153	3985978	826	*	4.806867332	5.242449177	4.179917076	1.0625321	0.002098421	0.091756992
chr19	4868763	4869013	251	*	2.747772829	3.576109805	0.591677135	2.98443267	0.0021082	0.092099572
chr19	214499	215886	1388	*	3.928091676	4.528495523	2.880750539	1.647744984	0.00211205	0.092182713
chr26	622654	625513	2860	*	4.65414076	4.17286627	5.014398811	-0.841532541	0.002122008	0.09245485
chrUn_random	62810899	62816212	5314	*	7.178283762	7.294393933	7.052004487	0.242389446	0.002122878	0.09245485
chr2	42647402	42647763	362	*	2.279771158	3.110636236	0.103509893	3.007126343	0.002124142	0.09245485
chr19	8489944	8490978	1035	*	4.385878859	4.881754882	3.624233401	1.257521481	0.002136527	0.092908495
chrUn_random	61223700	61224087	388	*	4.504738069	3.910957076	4.924164682	-1.013207607	0.002148271	0.093282602
chrZ	20516096	20516893	798	*	3.135932911	3.673077584	2.270554157	1.402523427	0.002149069	0.093282602
chrUn_random	53178158	53179084	927	*	7.689035744	7.899800788	7.442123821	0.457676968	0.002156843	0.093463165
chr2	61627332	61628119	788	*	2.970189908	3.41822027	2.316888053	1.101332217	0.002157617	0.093463165
chr3	90212578	90213602	1025	*	5.179663018	5.673358909	4.423216605	1.250142305	0.00215915	0.093463165
chr13	18065669	18066217	549	*	1.968813061	1.405288539	2.373010915	-0.967722376	0.002165948	0.093671796
chr4	21078435	21079194	760	*	4.481068107	4.950092847	3.781664075	1.168428772	0.00217971	0.094163906
chr6	24099993	24101613	1621	*	3.36024947	2.514262371	3.889990438	-1.375728067	0.002181303	0.094163906
chr12	14820270	14821359	1090	*	2.825405666	2.081524207	3.313786316	-1.232262109	0.002183981	0.094183081
chr17	8637675	8638068	394	*	1.567344933	1.090911562	1.924894317	-0.833982755	0.002186718	0.094183081
chr20	12455125	12455920	796	*	4.062559995	4.327765268	3.737369463	0.590395805	0.002190194	0.094183081
chr17	10245635	10245850	216	*	2.18316041	3.001543317	0.103509893	2.898033425	0.002190365	0.094183081
chr9	24280834	24282388	1555	*	2.336988854	1.80178534	2.726488127	-0.924702787	0.002191692	0.094183081
chr3	72801310	72802006	697	*	2.58044259	3.117428905	1.715482393	1.401946512	0.002199221	0.094420962
chrUn_random	14319341	14321042	1702	*	5.341849138	5.683978375	4.892501476	0.791476899	0.002201254	0.094422623
chr2	57802222	57802574	353	*	2.902756294	3.521658845	1.795865175	1.72579367	0.002207532	0.094606233
chr3	47692735	47693388	654	*	3.763411853	4.292352041	2.919500699	1.372851342	0.00221171	0.094699572
chr6	24759710	24760848	1139	*	4.348851266	3.846369786	4.720809755	-0.874439968	0.002215111	0.094705045
chrUn_random	16007866	16010019	2154	*	4.493955674	4.778554778	4.139063831	0.639490948	0.002215837	0.094705045
chr2	65812487	65812792	306	*	2.096041012	2.902325788	0.103509893	2.798815895	0.002219275	0.094766453
chr1	34555145	34556010	866	*	2.695840343	3.04074306	2.241679581	0.799063479	0.002221847	0.09479079
chr1	11592008	11593648	1641	*	4.213946008	4.592358623	3.699556691	0.892801932	0.002226131	0.094888069
chr10	301476	302036	561	*	3.648508664	4.218651519	2.692075541	1.526575978	0.002233347	0.095110059
chr24	6298034	6298505	472	*	2.634812163	3.344964515	1.176914187	2.168050328	0.00224327	0.095446801
chr2	40747903	40750719	2817	*	4.911183605	4.124186593	5.417532491	-1.293345898	0.002253568	0.095700693
chr8	21575839	21577970	2132	*	1.444870435	1.002891933	1.782724905	-0.779832972	0.002257722	0.095700693
chr17	1060958	1062569	1612	*	3.539783163	2.353540814	4.181841485	-1.82830067	0.002260788	0.095700693
chr6	33810517	33814565	4049	*	3.662536687	2.950178714	4.137287532	-1.187108818	0.002265322	0.095700693
chr18	925876	926918	1043	*	3.197116619	2.763863895	3.529864469	-0.766000574	0.002265402	0.095700693
chr5	60502170	60503200	1031	*	4.398801575	4.795747136	3.849356215	0.946390921	0.002266744	0.095700693
chr3	92196200	92197057	858	*	2.460678817	2.732246346	2.125855651	0.606390695	0.002266857	0.095700693
chrZ	8437456	8439131	1676	*	4.863408937	5.671665372	2.857082524	2.814582848	0.002267153	0.095700693
chr1	179269027	179270095	1069	*	5.063244298	5.43991394	4.552085721	0.887828219	0.002268855	0.095700693
chr1	95525885	95527473	1589	*	4.6200866	3.839023471	5.124007412	-1.284983942	0.002272133	0.095700693
chr1	37714897	37716033	1137	*	6.27115595	6.662976243	5.731536158	0.931440084	0.002272724	0.095700693
chr3	53695648	53696451	804	*	2.200625343	1.638934023	2.603884956	-0.964950934	0.002273488	0.095700693
chrZ	54941099	54941714	616	*	8.274417467	7.865493518	8.592664957	-0.727171439	0.002278827	0.095840255
chr4	51592638	51593305	668	*	4.081944625	3.656357497	4.410165666	-0.753808169	0.002283231	0.09594029
chr3	82820868	82821954	1087	*	3.091351465	2.235591593	3.62484085	-1.389249256	0.002299551	0.09631363
chr11	3859418	3859811	394	*	1.764986939	2.270273603	0.980590085	1.289683518	0.00230012	0.09631363
chr1	157200042	157200755	714	*	2.356768897	2.884161907	1.516856955	1.367304952	0.002301459	0.09631363
chr3	78545079	78545544	466	*	2.787595262	3.649111002	0.337934513	3.311176489	0.002301541	0.09631363
chr25	28050	28884	835	*	3.684155019	4.176308076	2.931371848	1.244936228	0.002302285	0.09631363
chr5	24014868	24015447	580	*	2.10938157	1.501787688	2.535603007	-1.033815319	0.002304846	0.096335659
chrUn_random	53855402	53856031	630	*	2.29055126	1.686198181	2.715187184	-1.028989003	0.002330611	0.097326663
chr2	110984574	110985455	882	*	2.10588825	2.601288386	1.345379929	1.255908457	0.002337268	0.09751863
chr2	114053064	114054187	1124	*	2.481557534	1.536164922	3.047848388	-1.511683466	0.002349092	0.097925706
chr26	4848759	4849346	588	*	2.900080982	3.620822488	1.393610033	2.227212455	0.0023515	0.09793044
chr1	140270856	140271503	648	*	3.699697481	4.283207911	2.704044944	1.579162967	0.002353342	0.09793044
chr7	23833188	23835493	2306	*	5.167301398	4.700438406	5.519454077	-0.819015671	0.002355799	0.097946646
chr4	5257695	5259042	1348	*	3.283345127	2.604382828	3.743181289	-1.13879846	0.002364621	0.098166154
chr2	146690711	146691031	321	*	1.995272898	2.62564384	0.849785824	1.775858016	0.002365225	0.098166154
chr1	29645579	29646279	701	*	1.952872742	2.5471867	0.924449081	1.622737619	0.002368194	0.098203307
chr4	44133791	44134405	615	*	1.669222645	2.077136523	1.098402725	0.978733798	0.002376627	0.098425133
chr2	145461130	145461796	667	*	1.726320698	1.22970598	2.095068986	-0.865363006	0.0023777	0.098425133
chr15	11054656	11055715	1060	*	3.861253706	3.450961986	4.180326823	-0.729364837	0.002383858	0.098593851
chr9	17074960	17076366	1407	*	5.281490972	4.57072829	5.755540637	-1.184812347	0.00240102	0.099198069
chr3	78163020	78163805	786	*	4.009663164	4.323456415	3.608082628	0.715373786	0.002405264	0.099198069
chr20	2526827	2527958	1132	*	3.43311788	2.850937564	3.846762272	-0.995824707	0.00240547	0.099198069
chr1	140647629	140653140	5512	*	6.822379561	7.18190295	6.342420614	0.839482336	0.002406846	0.099198069
chrUn_random	39902986	39904014	1029	*	6.213334467	6.036258243	6.371033125	-0.334774882	0.002414325	0.099419791
chr11	20845314	20846693	1380	*	3.311736536	2.75234234	3.713817923	-0.961475584	0.002417709	0.099472655
chr7	17294295	17295317	1023	*	1.570571564	1.085714734	1.932824881	-0.847110148	0.002428227	0.099690043
chr27	1392870	1394324	1455	*	4.38140657	3.429218733	4.950072961	-1.520854228	0.00242905	0.099690043
chr1	135824643	135824826	184	*	1.251001746	1.811258485	0.322677663	1.488580823	0.002429308	0.099690043
chr5	5745131	5746326	1196	*	4.676514967	4.970796716	4.306409028	0.664387688	0.002434673	0.099823695
