# Supplementary material for: Methylome Analysis in Chickens Immunized with Infectious Laryngotracheitis Vaccine
Source: PLoS One. 2015 Jun 24;10(6):e0100476. doi: 10.1371/journal.pone.0100476 (PMC4481310; doi:10.1371/journal.pone.0100476)
Supplement: S3 Table — (XLS) [file pone.0100476.s003.xls]

space	start	end	width	names	peak	strand	feature	start_position	end_position	insideFeature	distancetoFeature	shortestDistance	fromOverlappingOrNearest
1	104458172	104460541	2370	0004 ENSGALG00000021740	4	+	ENSGALG00000021740	104459490	104460197	includeFeature	-1318	344	NearestStart
1	52608376	52608830	455	0009 ENSGALG00000017808	9	+	ENSGALG00000017808	52608155	52608247	downstream	221	129	NearestStart
1	179439238	179439844	607	0012 ENSGALG00000017082	12	+	ENSGALG00000017082	179435624	179440899	inside	3614	1055	NearestStart
1	52607830	52608119	290	0015 ENSGALG00000017808	15	+	ENSGALG00000017808	52608155	52608247	upstream	-325	36	NearestStart
1	52606958	52607194	237	0016 ENSGALG00000025708	16	+	ENSGALG00000025708	52606331	52606410	downstream	627	548	NearestStart
1	1521512	1523760	2249	0017 ENSGALG00000015642	17	+	ENSGALG00000015642	1512350	1514485	downstream	9162	7027	NearestStart
1	156829086	156829670	585	0018 ENSGALG00000016906	18	+	ENSGALG00000016906	156784266	156890288	inside	44820	44820	NearestStart
1	49869804	49870800	997	0019 ENSGALG00000011739	19	+	ENSGALG00000011739	49871318	49889721	upstream	-1514	518	NearestStart
1	52601137	52601382	246	0022 ENSGALG00000025623	22	+	ENSGALG00000025623	52601615	52601694	upstream	-478	233	NearestStart
1	133257228	133257799	572	0023 ENSGALG00000016691	23	+	ENSGALG00000016691	133256379	133261425	inside	849	849	NearestStart
1	53914642	53916797	2156	0024 ENSGALG00000012540	24	+	ENSGALG00000012540	53968143	54021368	upstream	-53501	51346	NearestStart
1	52501270	52501966	697	0025 ENSGALG00000023153	25	+	ENSGALG00000023153	52501054	52501752	overlapEnd	216	214	NearestStart
1	133259132	133259541	410	0026 ENSGALG00000016691	26	+	ENSGALG00000016691	133256379	133261425	inside	2753	1884	NearestStart
1	52605850	52606093	244	0027 ENSGALG00000025708	27	+	ENSGALG00000025708	52606331	52606410	upstream	-481	238	NearestStart
1	115655125	115655409	285	0028 ENSGALG00000016232	28	+	ENSGALG00000016232	115653671	115657247	inside	1454	1454	NearestStart
1	52600564	52600784	221	0029 ENSGALG00000025623	29	+	ENSGALG00000025623	52601615	52601694	upstream	-1051	831	NearestStart
1	140577940	140581390	3451	0033 ENSGALG00000016808	33	+	ENSGALG00000016808	140585775	140672275	upstream	-7835	4385	NearestStart
1	46880183	46882104	1922	0035 ENSGALG00000017956	35	+	ENSGALG00000017956	46950866	46950937	upstream	-70683	68762	NearestStart
1	80433648	80433967	320	0036 ENSGALG00000014526	36	+	ENSGALG00000014526	80431223	80434223	inside	2425	256	NearestStart
1	61544572	61545479	908	0037 ENSGALG00000012944	37	+	ENSGALG00000012944	61550458	61657386	upstream	-5886	4979	NearestStart
1	140576822	140577663	842	0039 ENSGALG00000016808	39	+	ENSGALG00000016808	140585775	140672275	upstream	-8953	8112	NearestStart
1	114970779	114973706	2928	0040 ENSGALG00000016305	40	+	ENSGALG00000016305	114968869	114971367	overlapEnd	1910	588	NearestStart
1	140610753	140615325	4573	0041 ENSGALG00000016808	41	+	ENSGALG00000016808	140585775	140672275	inside	24978	24978	NearestStart
1	115655562	115656154	593	0043 ENSGALG00000016232	43	+	ENSGALG00000016232	115653671	115657247	inside	1891	1093	NearestStart
1	140605580	140607422	1843	0044 ENSGALG00000016808	44	+	ENSGALG00000016808	140585775	140672275	inside	19805	19805	NearestStart
1	34422198	34422775	578	0047 ENSGALG00000009764	47	+	ENSGALG00000009764	34418797	34418886	downstream	3401	3312	NearestStart
1	82458383	82459352	970	0048 ENSGALG00000014808	48	+	ENSGALG00000014808	82462013	82494729	upstream	-3630	2661	NearestStart
1	25	1881	1857	0049 ENSGALG00000009771	49	+	ENSGALG00000009771	6268	21192	upstream	-6243	4387	NearestStart
1	69208299	69208546	248	0050 ENSGALG00000013257	50	+	ENSGALG00000013257	69204377	69214070	inside	3922	3922	NearestStart
1	137505125	137505334	210	0051 ENSGALG00000016775	51	+	ENSGALG00000016775	137505154	137509587	overlapStart	-29	29	NearestStart
1	140628520	140630245	1726	0053 ENSGALG00000016808	53	+	ENSGALG00000016808	140585775	140672275	inside	42745	42030	NearestStart
1	140554149	140557224	3076	0054 ENSGALG00000016808	54	+	ENSGALG00000016808	140585775	140672275	upstream	-31626	28551	NearestStart
1	114966363	114970631	4269	0055 ENSGALG00000016305	55	+	ENSGALG00000016305	114968869	114971367	overlapStart	-2506	736	NearestStart
1	181521855	181525291	3437	0057 ENSGALG00000017114	57	+	ENSGALG00000017114	181442562	181444436	downstream	79293	77419	NearestStart
1	140590534	140592137	1604	0060 ENSGALG00000016808	60	+	ENSGALG00000016808	140585775	140672275	inside	4759	4759	NearestStart
1	120610946	120611371	426	0061 ENSGALG00000017898	61	+	ENSGALG00000017898	120662804	120662939	upstream	-51858	51433	NearestStart
1	185514196	185514390	195	0063 ENSGALG00000017177	63	+	ENSGALG00000017177	185463395	185466110	downstream	50801	48086	NearestStart
1	115656536	115657277	742	0064 ENSGALG00000016232	64	+	ENSGALG00000016232	115653671	115657247	overlapEnd	2865	30	NearestStart
1	140599518	140603957	4440	0065 ENSGALG00000016808	65	+	ENSGALG00000016808	140585775	140672275	inside	13743	13743	NearestStart
1	34443494	34447069	3576	0066 ENSGALG00000009764	66	+	ENSGALG00000009764	34418797	34418886	downstream	24697	24608	NearestStart
1	3307	4193	887	0068 ENSGALG00000009771	68	+	ENSGALG00000009771	6268	21192	upstream	-2961	2075	NearestStart
1	177925495	177926024	530	0069 ENSGALG00000017063	69	+	ENSGALG00000017063	178129261	178130487	upstream	-203766	203237	NearestStart
1	53390804	53391109	306	0071 ENSGALG00000012457	71	+	ENSGALG00000012457	53394935	53399325	upstream	-4131	3826	NearestStart
1	174915320	174916274	955	0074 ENSGALG00000017034	74	+	ENSGALG00000017034	174857577	174916173	overlapEnd	57743	101	NearestStart
1	155663691	155664749	1059	0075 ENSGALG00000016905	75	+	ENSGALG00000016905	155440688	155442820	downstream	223003	220871	NearestStart
1	49865028	49865245	218	0078 ENSGALG00000011738	78	+	ENSGALG00000011738	49861152	49870692	inside	3876	3876	NearestStart
1	70368258	70370703	2446	0080 ENSGALG00000014098	80	+	ENSGALG00000014098	70359678	70410295	inside	8580	8580	NearestStart
1	256698	259092	2395	0083 ENSGALG00000025487	83	+	ENSGALG00000025487	312691	312787	upstream	-55993	53599	NearestStart
1	75042229	75042591	363	0085 ENSGALG00000017293	85	+	ENSGALG00000017293	74905744	74992500	downstream	136485	49729	NearestStart
1	34436035	34438586	2552	0086 ENSGALG00000009764	86	+	ENSGALG00000009764	34418797	34418886	downstream	17238	17149	NearestStart
1	419612	421258	1647	0088 ENSGALG00000023980	88	+	ENSGALG00000023980	412482	419279	downstream	7130	333	NearestStart
1	140566136	140571044	4909	0090 ENSGALG00000016808	90	+	ENSGALG00000016808	140585775	140672275	upstream	-19639	14731	NearestStart
1	683738	684344	607	0092 ENSGALG00000007973	92	+	ENSGALG00000007973	668691	716272	inside	15047	15047	NearestStart
1	41631099	41631312	214	0093 ENSGALG00000010332	93	+	ENSGALG00000010332	41630324	41633386	inside	775	775	NearestStart
1	24614647	24615207	561	0097 ENSGALG00000008941	97	+	ENSGALG00000008941	24622998	24625355	upstream	-8351	7791	NearestStart
1	53274109	53275246	1138	0098 ENSGALG00000012446	98	+	ENSGALG00000012446	53299295	53301703	upstream	-25186	24049	NearestStart
1	140623306	140624023	718	0099 ENSGALG00000016808	99	+	ENSGALG00000016808	140585775	140672275	inside	37531	37531	NearestStart
1	53832772	53833772	1001	0103 ENSGALG00000012533	103	+	ENSGALG00000012533	53802224	53824065	downstream	30548	8707	NearestStart
1	73319152	73320030	879	0106 ENSGALG00000018240	106	+	ENSGALG00000018240	73421272	73421347	upstream	-102120	101242	NearestStart
1	15316057	15316776	720	0110 ENSGALG00000023671	110	+	ENSGALG00000023671	15383132	15384620	upstream	-67075	66356	NearestStart
1	155748301	155749532	1232	0113 ENSGALG00000016905	113	+	ENSGALG00000016905	155440688	155442820	downstream	307613	305481	NearestStart
1	51176416	51179058	2643	0114 ENSGALG00000025388	114	+	ENSGALG00000025388	51158137	51158222	downstream	18279	18194	NearestStart
1	84704167	84705110	944	0115 ENSGALG00000015087	115	+	ENSGALG00000015087	84587331	85558083	inside	116836	116836	NearestStart
1	145217124	145217904	781	0116 ENSGALG00000016855	116	+	ENSGALG00000016855	145236646	145246854	upstream	-19522	18742	NearestStart
1	6519	9543	3025	0118 ENSGALG00000009771	118	+	ENSGALG00000009771	6268	21192	inside	251	251	NearestStart
1	36812466	36813235	770	0120 ENSGALG00000009901	120	+	ENSGALG00000009901	36769946	36780039	downstream	42520	32427	NearestStart
1	22201867	22202834	968	0122 ENSGALG00000008706	122	+	ENSGALG00000008706	22292155	22304900	upstream	-90288	89321	NearestStart
1	106753918	106754107	190	0123 ENSGALG00000022839	123	+	ENSGALG00000022839	106860899	106863535	upstream	-106981	106792	NearestStart
1	74426031	74426707	677	0124 ENSGALG00000022980	124	+	ENSGALG00000022980	74445071	74447141	upstream	-19040	18364	NearestStart
1	178837792	178838153	362	0129 ENSGALG00000017072	129	+	ENSGALG00000017072	178824350	178835650	downstream	13442	2142	NearestStart
1	173811680	173812916	1237	0133 ENSGALG00000022732	133	+	ENSGALG00000022732	173877162	173910687	upstream	-65482	64246	NearestStart
1	156658824	156658939	116	0134 ENSGALG00000016906	134	+	ENSGALG00000016906	156784266	156890288	upstream	-125442	125327	NearestStart
1	63131065	63132929	1865	0135 ENSGALG00000013009	135	+	ENSGALG00000013009	63147240	63150405	upstream	-16175	14311	NearestStart
1	112943898	112946156	2259	0138 ENSGALG00000016186	138	+	ENSGALG00000016186	112945192	112987910	overlapStart	-1294	964	NearestStart
1	133252635	133253141	507	0140 ENSGALG00000016691	140	+	ENSGALG00000016691	133256379	133261425	upstream	-3744	3238	NearestStart
1	35863843	35865071	1229	0142 ENSGALG00000017400	142	+	ENSGALG00000017400	35852412	35930275	inside	11431	11431	NearestStart
1	53219661	53220528	868	0145 ENSGALG00000012442	145	+	ENSGALG00000012442	53220173	53230848	overlapStart	-512	355	NearestStart
1	17661973	17663960	1988	0148 ENSGALG00000006975	148	+	ENSGALG00000006975	17245659	17422622	downstream	416314	239351	NearestStart
1	62193604	62194198	595	0149 ENSGALG00000012975	149	+	ENSGALG00000012975	62196950	62230853	upstream	-3346	2752	NearestStart
1	719819	721774	1956	0150 ENSGALG00000023954	150	+	ENSGALG00000023954	723892	724841	upstream	-4073	2118	NearestStart
1	40986255	40986546	292	0151 ENSGALG00000010319	151	+	ENSGALG00000010319	40989665	41333023	upstream	-3410	3119	NearestStart
1	52923406	52924032	627	0155 ENSGALG00000012281	155	+	ENSGALG00000012281	52923071	52941240	inside	335	335	NearestStart
1	140532239	140533097	859	0157 ENSGALG00000016807	157	+	ENSGALG00000016807	140494229	140593771	inside	38010	38010	NearestStart
1	113240156	113241266	1111	0160 ENSGALG00000016199	160	+	ENSGALG00000016199	113199309	113316116	inside	40847	40847	NearestStart
1	135975689	135976659	971	0161 ENSGALG00000016747	161	+	ENSGALG00000016747	136000661	136049838	upstream	-24972	24002	NearestStart
1	80308731	80309402	672	0162 ENSGALG00000014467	162	+	ENSGALG00000014467	80303031	80306167	downstream	5700	2564	NearestStart
1	11592008	11593648	1641	0164 ENSGALG00000008461	164	+	ENSGALG00000008461	11442981	11512927	downstream	149027	79081	NearestStart
1	95525885	95527473	1589	0166 ENSGALG00000015469	166	+	ENSGALG00000015469	95504777	95586161	inside	21108	21108	NearestStart
1	37714897	37716033	1137	0167 ENSGALG00000010044	167	+	ENSGALG00000010044	37699414	37710921	downstream	15483	3976	NearestStart
1	157200042	157200755	714	0168 ENSGALG00000016910	168	+	ENSGALG00000016910	157186094	157235767	inside	13948	13948	NearestStart
1	140270856	140271503	648	0169 ENSGALG00000016804	169	+	ENSGALG00000016804	140322894	140343857	upstream	-52038	51391	NearestStart
1	29645579	29646279	701	0170 ENSGALG00000023479	170	+	ENSGALG00000023479	29900002	29900461	upstream	-254423	253723	NearestStart
1	140647629	140653140	5512	0171 ENSGALG00000016808	171	+	ENSGALG00000016808	140585775	140672275	inside	61854	19135	NearestStart
1	135824643	135824826	184	0172 ENSGALG00000016746	172	+	ENSGALG00000016746	135803285	135913735	inside	21358	21358	NearestStart
1	104450897	104453172	2276	0001 ENSGALG00000025638	1	-	ENSGALG00000025638	104451152	104451239	includeFeature	342	255	NearestStart
1	104479386	104480829	1444	0002 ENSGALG00000025651	2	-	ENSGALG00000025651	104480348	104480435	includeFeature	1049	394	NearestStart
1	104483068	104484883	1816	0003 ENSGALG00000025698	3	-	ENSGALG00000025698	104486666	104486818	downstream	3750	1783	NearestStart
1	127244365	127245419	1055	0005 ENSGALG00000016598	5	-	ENSGALG00000016598	127455688	127480959	downstream	236594	210269	NearestStart
1	126773928	126774473	546	0006 ENSGALG00000016590	6	-	ENSGALG00000016590	126823957	126830698	downstream	56770	49484	NearestStart
1	168837062	168839341	2280	0007 ENSGALG00000025642	7	-	ENSGALG00000025642	168838540	168838632	includeFeature	1570	709	NearestStart
1	80091554	80094271	2718	0008 ENSGALG00000022953	8	-	ENSGALG00000022953	80087475	80088595	upstream	-2959	2959	NearestStart
1	127291500	127292341	842	0010 ENSGALG00000016598	10	-	ENSGALG00000016598	127455688	127480959	downstream	189459	163347	NearestStart
1	80333733	80334658	926	0011 ENSGALG00000014468	11	-	ENSGALG00000014468	80317268	80324389	upstream	-9344	9344	NearestStart
1	200049703	200050004	302	0013 ENSGALG00000025564	13	-	ENSGALG00000025564	200049529	200049665	upstream	-38	38	NearestStart
1	172047526	172047862	337	0014 ENSGALG00000016977	14	-	ENSGALG00000016977	172044305	172048444	inside	918	582	NearestStart
1	87912442	87913459	1018	0020 ENSGALG00000015263	20	-	ENSGALG00000015263	87924675	87932661	downstream	20219	11216	NearestStart
1	1757570	1770768	13199	0021 ENSGALG00000019015	21	-	ENSGALG00000019015	1746348	1748143	upstream	-9427	9427	NearestStart
1	46283097	46283851	755	0030 ENSGALG00000011276	30	-	ENSGALG00000011276	46282614	46285175	inside	2078	483	NearestStart
1	95272251	95274468	2218	0031 ENSGALG00000022860	31	-	ENSGALG00000022860	95269982	95273822	overlapStart	1571	646	NearestStart
1	35467001	35467299	299	0032 ENSGALG00000009829	32	-	ENSGALG00000009829	35464927	35467393	inside	392	94	NearestStart
1	39177121	39177334	214	0034 ENSGALG00000010204	34	-	ENSGALG00000010204	39493342	39588120	downstream	410999	316008	NearestStart
1	125067724	125075082	7359	0038 ENSGALG00000017045	38	-	ENSGALG00000017045	125067733	125069363	includeFeature	1639	9	NearestStart
1	51563421	51565086	1666	0042 ENSGALG00000011958	42	-	ENSGALG00000011958	51547720	51563756	overlapStart	335	335	NearestStart
1	52564861	52566081	1221	0045 ENSGALG00000012146	45	-	ENSGALG00000012146	52538038	52539507	upstream	-25354	25354	NearestStart
1	180617174	180617436	263	0046 ENSGALG00000017811	46	-	ENSGALG00000017811	180617842	180617974	downstream	800	406	NearestStart
1	128712318	128713341	1024	0052 ENSGALG00000016611	52	-	ENSGALG00000016611	128607877	128668155	upstream	-44163	44163	NearestStart
1	82270343	82271218	876	0056 ENSGALG00000014791	56	-	ENSGALG00000014791	82297152	82322476	downstream	52133	25934	NearestStart
1	35466276	35466554	279	0058 ENSGALG00000025464	58	-	ENSGALG00000025464	35465773	35465904	upstream	-372	372	NearestStart
1	172044486	172044780	295	0059 ENSGALG00000017810	59	-	ENSGALG00000017810	172044792	172044921	downstream	435	12	NearestStart
1	167679414	167679686	273	0062 ENSGALG00000016941	62	-	ENSGALG00000016941	167685036	167765131	downstream	85717	5350	NearestStart
1	80670864	80671900	1037	0067 ENSGALG00000014688	67	-	ENSGALG00000014688	80670676	80682092	inside	11228	188	NearestStart
1	1735866	1737418	1553	0070 ENSGALG00000019015	70	-	ENSGALG00000019015	1746348	1748143	downstream	12277	8930	NearestStart
1	64105295	64106193	899	0072 ENSGALG00000013042	72	-	ENSGALG00000013042	64055634	64116937	inside	11642	10744	NearestStart
1	172046106	172046358	253	0073 ENSGALG00000017810	73	-	ENSGALG00000017810	172044792	172044921	upstream	-1185	1185	NearestStart
1	1740330	1743271	2942	0076 ENSGALG00000019015	76	-	ENSGALG00000019015	1746348	1748143	downstream	7813	3077	NearestStart
1	123910052	123911543	1492	0077 ENSGALG00000016522	77	-	ENSGALG00000016522	123907060	123931706	inside	21654	2992	NearestStart
1	55688244	55688982	739	0079 ENSGALG00000012640	79	-	ENSGALG00000012640	55677012	55690450	inside	2206	1468	NearestStart
1	78542735	78543320	586	0081 ENSGALG00000014347	81	-	ENSGALG00000014347	78466545	78482683	upstream	-60052	60052	NearestStart
1	88692976	88693186	211	0082 ENSGALG00000015339	82	-	ENSGALG00000015339	88691842	88696059	inside	3083	1134	NearestStart
1	179463442	179463739	298	0084 ENSGALG00000025190	84	-	ENSGALG00000025190	179480925	179481018	downstream	17576	17186	NearestStart
1	116678833	116679659	827	0087 ENSGALG00000016258	87	-	ENSGALG00000016258	116609189	116657006	upstream	-21827	21827	NearestStart
1	39173601	39174021	421	0089 ENSGALG00000010204	89	-	ENSGALG00000010204	39493342	39588120	downstream	414519	319321	NearestStart
1	168763439	168763552	114	0091 ENSGALG00000025642	91	-	ENSGALG00000025642	168838540	168838632	downstream	75193	74988	NearestStart
1	49029930	49031001	1072	0094 ENSGALG00000011549	94	-	ENSGALG00000011549	48663290	49031076	inside	1146	75	NearestStart
1	87910290	87911173	884	0095 ENSGALG00000015263	95	-	ENSGALG00000015263	87924675	87932661	downstream	22371	13502	NearestStart
1	144315718	144316237	520	0096 ENSGALG00000022763	96	-	ENSGALG00000022763	144304526	144335118	inside	19400	11192	NearestStart
1	144230539	144233771	3233	0100 ENSGALG00000022765	100	-	ENSGALG00000022765	144232428	144232969	includeFeature	2430	802	NearestStart
1	114979	117863	2885	0101 ENSGALG00000009746	101	-	ENSGALG00000009746	109687	114770	upstream	-209	209	NearestStart
1	15916842	15917478	637	0102 ENSGALG00000007905	102	-	ENSGALG00000007905	15859501	15899985	upstream	-16857	16857	NearestStart
1	51848260	51849121	862	0104 ENSGALG00000023165	104	-	ENSGALG00000023165	51823974	51833055	upstream	-15205	15205	NearestStart
1	199675980	199676717	738	0105 ENSGALG00000013581	105	-	ENSGALG00000013581	199663005	199664750	upstream	-11230	11230	NearestStart
1	134242753	134243418	666	0107 ENSGALG00000016724	107	-	ENSGALG00000016724	134230907	134244331	inside	1578	913	NearestStart
1	35357186	35357759	574	0108 ENSGALG00000014685	108	-	ENSGALG00000014685	35274635	35352264	upstream	-4922	4922	NearestStart
1	146894525	146895834	1310	0109 ENSGALG00000007597	109	-	ENSGALG00000007597	146892564	146892812	upstream	-1713	1713	NearestStart
1	164519993	164520609	617	0111 ENSGALG00000022741	111	-	ENSGALG00000022741	164215687	164217471	upstream	-302522	302522	NearestStart
1	127993236	127998724	5489	0112 ENSGALG00000022787	112	-	ENSGALG00000022787	127996691	127998303	includeFeature	5067	421	NearestStart
1	144227715	144230280	2566	0117 ENSGALG00000022765	117	-	ENSGALG00000022765	144232428	144232969	downstream	5254	2148	NearestStart
1	39902968	39904345	1378	0119 ENSGALG00000010241	119	-	ENSGALG00000010241	39902942	39904441	inside	1473	26	NearestStart
1	189590157	189590878	722	0121 ENSGALG00000025340	121	-	ENSGALG00000025340	189562105	189562195	upstream	-27962	27962	NearestStart
1	152802607	152803357	751	0125 ENSGALG00000024438	125	-	ENSGALG00000024438	152696005	152697915	upstream	-104692	104692	NearestStart
1	126426299	126430553	4255	0126 ENSGALG00000016581	126	-	ENSGALG00000016581	126408830	126409909	upstream	-16390	16390	NearestStart
1	146901317	146902629	1313	0127 ENSGALG00000007597	127	-	ENSGALG00000007597	146892564	146892812	upstream	-8505	8505	NearestStart
1	165492857	165493639	783	0128 ENSGALG00000022740	128	-	ENSGALG00000022740	165385694	165387764	upstream	-105093	105093	NearestStart
1	174524725	174525385	661	0130 ENSGALG00000017020	130	-	ENSGALG00000017020	174506421	174534944	inside	10219	9559	NearestStart
1	140789889	140790068	180	0131 ENSGALG00000016809	131	-	ENSGALG00000016809	140700011	140726053	upstream	-63836	63836	NearestStart
1	1726936	1735409	8474	0132 ENSGALG00000008477	132	-	ENSGALG00000008477	1299155	1720983	upstream	-5953	5953	NearestStart
1	115605927	115607108	1182	0136 ENSGALG00000016229	136	-	ENSGALG00000016229	115599346	115599521	upstream	-6406	6406	NearestStart
1	79560	82361	2802	0137 ENSGALG00000009775	137	-	ENSGALG00000009775	84015	84983	downstream	5423	1654	NearestStart
1	197315110	197315770	661	0139 ENSGALG00000025406	139	-	ENSGALG00000025406	197402402	197402492	downstream	87382	86632	NearestStart
1	62237640	62238987	1348	0141 ENSGALG00000019291	141	-	ENSGALG00000019291	62242440	62261981	downstream	24341	3453	NearestStart
1	63021578	63023130	1553	0143 ENSGALG00000012995	143	-	ENSGALG00000012995	63018335	63020061	upstream	-1517	1517	NearestStart
1	21089603	21090390	788	0144 ENSGALG00000008554	144	-	ENSGALG00000008554	21398911	21437388	downstream	347785	308521	NearestStart
1	144219921	144221236	1316	0146 ENSGALG00000022765	146	-	ENSGALG00000022765	144232428	144232969	downstream	13048	11192	NearestStart
1	180970249	180971302	1054	0147 ENSGALG00000017104	147	-	ENSGALG00000017104	180923179	180991718	inside	21469	20416	NearestStart
1	7785229	7785936	708	0152 ENSGALG00000014047	152	-	ENSGALG00000014047	7672441	7728160	upstream	-57069	57069	NearestStart
1	109994763	109995233	471	0153 ENSGALG00000016024	153	-	ENSGALG00000016024	110017662	110027104	downstream	32341	22429	NearestStart
1	136827695	136828010	316	0154 ENSGALG00000016767	154	-	ENSGALG00000016767	136800929	136834548	inside	6853	6538	NearestStart
1	129353527	129353771	245	0156 ENSGALG00000022784	156	-	ENSGALG00000022784	129322774	129324200	upstream	-29327	29327	NearestStart
1	80160799	80162027	1229	0158 ENSGALG00000013565	158	-	ENSGALG00000013565	80132867	80152396	upstream	-8403	8403	NearestStart
1	180976366	180976889	524	0159 ENSGALG00000017104	159	-	ENSGALG00000017104	180923179	180991718	inside	15352	14829	NearestStart
1	34555145	34556010	866	0163 ENSGALG00000019361	163	-	ENSGALG00000019361	34561692	34590987	downstream	35842	5682	NearestStart
1	179269027	179270095	1069	0165 ENSGALG00000017076	165	-	ENSGALG00000017076	179225463	179255622	upstream	-13405	13405	NearestStart
1	104450897	104453172	2276	0001 ENSGALG00000025628	1	-	ENSGALG00000025628	104451626	104451706	includeFeature	809	729	Overlapping
1	104450897	104453172	2276	0001 ENSGALG00000025596	1	-	ENSGALG00000025596	104451838	104451923	includeFeature	1026	941	Overlapping
1	104450897	104453172	2276	0001 ENSGALG00000021752	1	-	ENSGALG00000021752	104452569	104460312	overlapEnd	9415	603	Overlapping
1	104479386	104480829	1444	0002 ENSGALG00000022847	2	-	ENSGALG00000022847	104461784	104506283	inside	26897	17602	Overlapping
1	104483068	104484883	1816	0003 ENSGALG00000022847	3	-	ENSGALG00000022847	104461784	104506283	inside	23215	21284	Overlapping
1	104458172	104460541	2370	0004 ENSGALG00000025632	4	-	ENSGALG00000025632	104459513	104459605	includeFeature	1433	936	Overlapping
1	104458172	104460541	2370	0004 ENSGALG00000021752	4	-	ENSGALG00000021752	104452569	104460312	overlapStart	2140	229	Overlapping
1	80091554	80094271	2718	0008 ENSGALG00000014442	8	+	ENSGALG00000014442	80087936	80094155	overlapEnd	3618	116	Overlapping
1	52608376	52608830	455	0009 ENSGALG00000012172	9	+	ENSGALG00000012172	52605290	52610315	inside	3086	1485	Overlapping
1	80333733	80334658	926	0011 ENSGALG00000014470	11	+	ENSGALG00000014470	80288088	80333928	overlapEnd	45645	195	Overlapping
1	200049703	200050004	302	0013 ENSGALG00000017330	13	-	ENSGALG00000017330	200048698	200055874	inside	6171	1005	Overlapping
1	52607830	52608119	290	0015 ENSGALG00000012172	15	+	ENSGALG00000012172	52605290	52610315	inside	2540	2196	Overlapping
1	52606958	52607194	237	0016 ENSGALG00000012172	16	+	ENSGALG00000012172	52605290	52610315	inside	1668	1668	Overlapping
1	1521512	1523760	2249	0017 ENSGALG00000008477	17	-	ENSGALG00000008477	1299155	1720983	inside	199471	197223	Overlapping
1	49869804	49870800	997	0019 ENSGALG00000011738	19	+	ENSGALG00000011738	49861152	49870692	overlapEnd	8652	108	Overlapping
1	53914642	53916797	2156	0024 ENSGALG00000023116	24	-	ENSGALG00000023116	53915551	54027099	overlapEnd	112457	909	Overlapping
1	52501270	52501966	697	0025 ENSGALG00000012135	25	-	ENSGALG00000012135	52501045	52503978	inside	2708	225	Overlapping
1	52605850	52606093	244	0027 ENSGALG00000012172	27	+	ENSGALG00000012172	52605290	52610315	inside	560	560	Overlapping
1	95272251	95274468	2218	0031 ENSGALG00000019210	31	-	ENSGALG00000019210	95273120	95274169	includeFeature	1918	299	Overlapping
1	95272251	95274468	2218	0031 ENSGALG00000015461	31	+	ENSGALG00000015461	95262832	95274198	overlapEnd	9419	270	Overlapping
1	140577940	140581390	3451	0033 ENSGALG00000016807	33	+	ENSGALG00000016807	140494229	140593771	inside	83711	12381	Overlapping
1	140576822	140577663	842	0039 ENSGALG00000016807	39	+	ENSGALG00000016807	140494229	140593771	inside	82593	16108	Overlapping
1	52564861	52566081	1221	0045 ENSGALG00000012150	45	-	ENSGALG00000012150	52562300	52597940	inside	33079	2561	Overlapping
1	180617174	180617436	263	0046 ENSGALG00000017100	46	-	ENSGALG00000017100	180616155	180620714	inside	3540	1019	Overlapping
1	82458383	82459352	970	0048 ENSGALG00000014805	48	+	ENSGALG00000014805	82436927	82459859	inside	21456	507	Overlapping
1	140554149	140557224	3076	0054 ENSGALG00000016807	54	+	ENSGALG00000016807	140494229	140593771	inside	59920	36547	Overlapping
1	82270343	82271218	876	0056 ENSGALG00000014779	56	+	ENSGALG00000014779	82190807	82295821	inside	79536	24603	Overlapping
1	35466276	35466554	279	0058 ENSGALG00000009829	58	-	ENSGALG00000009829	35464927	35467393	inside	1117	839	Overlapping
1	172044486	172044780	295	0059 ENSGALG00000016977	59	-	ENSGALG00000016977	172044305	172048444	inside	3958	181	Overlapping
1	140590534	140592137	1604	0060 ENSGALG00000016807	60	+	ENSGALG00000016807	140494229	140593771	inside	96305	1634	Overlapping
1	185514196	185514390	195	0063 ENSGALG00000017178	63	-	ENSGALG00000017178	185494697	185717049	inside	202853	19499	Overlapping
1	80670864	80671900	1037	0067 ENSGALG00000014683	67	+	ENSGALG00000014683	80595693	80679159	inside	75171	7259	Overlapping
1	53390804	53391109	306	0071 ENSGALG00000012456	71	+	ENSGALG00000012456	53381298	53391120	inside	9506	11	Overlapping
1	53390804	53391109	306	0071 ENSGALG00000012490	71	+	ENSGALG00000012490	53373024	53508544	inside	17780	17780	Overlapping
1	172046106	172046358	253	0073 ENSGALG00000016977	73	-	ENSGALG00000016977	172044305	172048444	inside	2338	1801	Overlapping
1	78542735	78543320	586	0081 ENSGALG00000014346	81	-	ENSGALG00000014346	78500387	78636483	inside	93748	42348	Overlapping
1	140566136	140571044	4909	0090 ENSGALG00000016807	90	+	ENSGALG00000016807	140494229	140593771	inside	71907	22727	Overlapping
1	87910290	87911173	884	0095 ENSGALG00000015258	95	+	ENSGALG00000015258	87868803	87911040	overlapEnd	41487	133	Overlapping
1	24614647	24615207	561	0097 ENSGALG00000008926	97	+	ENSGALG00000008926	24370886	24615580	inside	243761	373	Overlapping
1	15916842	15917478	637	0102 ENSGALG00000007917	102	-	ENSGALG00000007917	15903739	15945593	inside	28751	13103	Overlapping
1	35357186	35357759	574	0108 ENSGALG00000009825	108	+	ENSGALG00000009825	35299672	35438542	inside	57514	57514	Overlapping
1	178837792	178838153	362	0129 ENSGALG00000017073	129	-	ENSGALG00000017073	178837309	178873973	inside	36181	483	Overlapping
1	63131065	63132929	1865	0135 ENSGALG00000013007	135	-	ENSGALG00000013007	63106639	63218413	inside	87348	24426	Overlapping
1	79560	82361	2802	0137 ENSGALG00000009778	137	+	ENSGALG00000009778	69104	83497	inside	10456	1136	Overlapping
1	197315110	197315770	661	0139 ENSGALG00000017261	139	+	ENSGALG00000017261	197157046	197430735	inside	158064	114965	Overlapping
1	80308731	80309402	672	0162 ENSGALG00000014470	162	+	ENSGALG00000014470	80288088	80333928	inside	20643	20643	Overlapping
10	702017	703081	1065	0173 ENSGALG00000002160	173	+	ENSGALG00000002160	699804	702858	overlapEnd	2213	223	NearestStart
10	699815	700751	937	0174 ENSGALG00000002160	174	+	ENSGALG00000002160	699804	702858	inside	11	11	NearestStart
10	20854404	20855527	1124	0184 ENSGALG00000007865	184	+	ENSGALG00000007865	20839932	20868140	inside	14472	12613	NearestStart
10	5733239	5733759	521	0186 ENSGALG00000025421	186	+	ENSGALG00000025421	5927121	5927225	upstream	-193882	193362	NearestStart
10	1891926	1893313	1388	0188 ENSGALG00000001381	188	+	ENSGALG00000001381	1891946	1893482	overlapStart	-20	20	NearestStart
10	1904228	1905313	1086	0190 ENSGALG00000001412	190	+	ENSGALG00000001412	1907539	1931327	upstream	-3311	2226	NearestStart
10	678111	678536	426	0191 ENSGALG00000002210	191	+	ENSGALG00000002210	677365	678787	inside	746	251	NearestStart
10	3639625	3642472	2848	0192 ENSGALG00000002708	192	+	ENSGALG00000002708	3611236	3693714	inside	28389	28389	NearestStart
10	22425754	22425950	197	0194 ENSGALG00000008521	194	+	ENSGALG00000008521	22409661	22439843	inside	16093	13893	NearestStart
10	919396	923451	4056	0197 ENSGALG00000001901	197	+	ENSGALG00000001901	920289	1061019	overlapStart	-893	893	NearestStart
10	4070841	4071194	354	0198 ENSGALG00000002774	198	+	ENSGALG00000002774	4049737	4071553	inside	21104	359	NearestStart
10	174692	174859	168	0199 ENSGALG00000002547	199	+	ENSGALG00000002547	176525	183406	upstream	-1833	1666	NearestStart
10	21386927	21387968	1042	0200 ENSGALG00000008043	200	+	ENSGALG00000008043	21379060	21406028	inside	7867	7867	NearestStart
10	22286431	22286742	312	0201 ENSGALG00000013914	201	+	ENSGALG00000013914	22280458	22286122	downstream	5973	309	NearestStart
10	301476	302036	561	0204 ENSGALG00000002475	204	+	ENSGALG00000002475	303761	313062	upstream	-2285	1725	NearestStart
10	20670332	20670575	244	0175 ENSGALG00000025099	175	-	ENSGALG00000025099	20670094	20670161	upstream	-171	171	NearestStart
10	21410471	21411477	1007	0176 ENSGALG00000008054	176	-	ENSGALG00000008054	21410785	21430020	overlapEnd	19549	314	NearestStart
10	12392702	12393630	929	0177 ENSGALG00000021253	177	-	ENSGALG00000021253	12391569	12394033	inside	1331	403	NearestStart
10	20672366	20672605	240	0178 ENSGALG00000017824	178	-	ENSGALG00000017824	20672641	20672742	downstream	376	36	NearestStart
10	20668118	20670097	1980	0179 ENSGALG00000017821	179	-	ENSGALG00000017821	20669776	20669846	includeFeature	1728	251	NearestStart
10	20670910	20671700	791	0180 ENSGALG00000017822	180	-	ENSGALG00000017822	20671251	20671350	includeFeature	440	341	NearestStart
10	20120609	20121399	791	0181 ENSGALG00000007410	181	-	ENSGALG00000007410	20085446	20135612	inside	15003	14213	NearestStart
10	22296022	22296792	771	0182 ENSGALG00000008348	182	-	ENSGALG00000008348	22286278	22295652	upstream	-370	370	NearestStart
10	21414551	21414745	195	0183 ENSGALG00000008054	183	-	ENSGALG00000008054	21410785	21430020	inside	15469	3766	NearestStart
10	8412478	8412902	425	0185 ENSGALG00000004294	185	-	ENSGALG00000004294	8313671	8354201	upstream	-58277	58277	NearestStart
10	19707143	19708755	1613	0187 ENSGALG00000007154	187	-	ENSGALG00000007154	19686854	19742178	inside	35035	20289	NearestStart
10	1794404	1795390	987	0189 ENSGALG00000001318	189	-	ENSGALG00000001318	1794291	1800247	inside	5843	113	NearestStart
10	13807229	13808118	890	0193 ENSGALG00000006388	193	-	ENSGALG00000006388	13802470	13811131	inside	3902	3013	NearestStart
10	10187447	10187823	377	0195 ENSGALG00000004690	195	-	ENSGALG00000004690	9918122	10212658	inside	25211	24835	NearestStart
10	18807840	18810375	2536	0196 ENSGALG00000007039	196	-	ENSGALG00000007039	18686958	18845584	inside	37744	35209	NearestStart
10	19751487	19752623	1137	0202 ENSGALG00000007154	202	-	ENSGALG00000007154	19686854	19742178	upstream	-9309	9309	NearestStart
10	235021	236316	1296	0203 ENSGALG00000002538	203	-	ENSGALG00000002538	220427	229712	upstream	-5309	5309	NearestStart
10	20670332	20670575	244	0175 ENSGALG00000007711	175	-	ENSGALG00000007711	20668332	20673652	inside	3320	2000	Overlapping
10	20672366	20672605	240	0178 ENSGALG00000007711	178	-	ENSGALG00000007711	20668332	20673652	inside	1286	1047	Overlapping
10	20668118	20670097	1980	0179 ENSGALG00000007711	179	-	ENSGALG00000007711	20668332	20673652	overlapEnd	5534	214	Overlapping
10	20668118	20670097	1980	0179 ENSGALG00000025099	179	-	ENSGALG00000025099	20670094	20670161	overlapEnd	2043	3	Overlapping
10	20670910	20671700	791	0180 ENSGALG00000007711	180	-	ENSGALG00000007711	20668332	20673652	inside	2742	1952	Overlapping
10	8412478	8412902	425	0185 ENSGALG00000004304	185	-	ENSGALG00000004304	8406855	8583038	inside	170560	5623	Overlapping
10	1891926	1893313	1388	0188 ENSGALG00000023836	188	-	ENSGALG00000023836	1891999	1893469	overlapEnd	1543	73	Overlapping
10	22286431	22286742	312	0201 ENSGALG00000008348	201	-	ENSGALG00000008348	22286278	22295652	inside	9221	153	Overlapping
11	13694457	13694670	214	0206 ENSGALG00000005319	206	+	ENSGALG00000005319	14024631	14163284	upstream	-330174	329961	NearestStart
11	20370625	20372151	1527	0207 ENSGALG00000025151	207	+	ENSGALG00000025151	20363859	20363956	downstream	6766	6669	NearestStart
11	21276124	21276850	727	0210 ENSGALG00000023434	210	+	ENSGALG00000023434	21252946	21349487	inside	23178	23178	NearestStart
11	7245217	7246269	1053	0211 ENSGALG00000003891	211	+	ENSGALG00000003891	7226583	7304230	inside	18634	18634	NearestStart
11	20373926	20374221	296	0213 ENSGALG00000025151	213	+	ENSGALG00000025151	20363859	20363956	downstream	10067	9970	NearestStart
11	15820059	15820963	905	0214 ENSGALG00000005389	214	+	ENSGALG00000005389	16147265	16149210	upstream	-327206	326302	NearestStart
11	19114878	19115516	639	0215 ENSGALG00000005720	215	+	ENSGALG00000005720	18979685	18984003	downstream	135193	130875	NearestStart
11	10878567	10879856	1290	0217 ENSGALG00000004862	217	+	ENSGALG00000004862	10942035	10953890	upstream	-63468	62179	NearestStart
11	8804543	8805383	841	0218 ENSGALG00000021840	218	+	ENSGALG00000021840	8900920	8918558	upstream	-96377	95537	NearestStart
11	17451799	17452042	244	0219 ENSGALG00000005467	219	+	ENSGALG00000005467	17447327	17458597	inside	4472	4472	NearestStart
11	21311129	21312026	898	0224 ENSGALG00000023434	224	+	ENSGALG00000023434	21252946	21349487	inside	58183	37461	NearestStart
11	20845314	20846693	1380	0227 ENSGALG00000000624	227	+	ENSGALG00000000624	20838992	20865629	inside	6322	6322	NearestStart
11	3331920	3332723	804	0205 ENSGALG00000003396	205	-	ENSGALG00000003396	3290137	3332741	inside	821	18	NearestStart
11	3652566	3652950	385	0208 ENSGALG00000003574	208	-	ENSGALG00000003574	3628910	3657319	inside	4753	4369	NearestStart
11	18738103	18739691	1589	0209 ENSGALG00000017644	209	-	ENSGALG00000017644	18739146	18756529	overlapEnd	18426	545	NearestStart
11	20627881	20628589	709	0212 ENSGALG00000006213	212	-	ENSGALG00000006213	20604065	20616375	upstream	-11506	11506	NearestStart
11	19619058	19619621	564	0216 ENSGALG00000005757	216	-	ENSGALG00000005757	19610705	19616333	upstream	-2725	2725	NearestStart
11	17521691	17522689	999	0220 ENSGALG00000005477	220	-	ENSGALG00000005477	17512189	17518871	upstream	-2820	2820	NearestStart
11	11627980	11628945	966	0221 ENSGALG00000004913	221	-	ENSGALG00000004913	11621162	11643777	inside	15797	6818	NearestStart
11	4523440	4523800	361	0222 ENSGALG00000021287	222	-	ENSGALG00000021287	4675255	4675429	downstream	151989	151455	NearestStart
11	1271699	1272415	717	0223 ENSGALG00000023898	223	-	ENSGALG00000023898	1259629	1287401	inside	15702	12070	NearestStart
11	21407424	21409741	2318	0225 ENSGALG00000025383	225	-	ENSGALG00000025383	21458750	21458846	downstream	51422	49009	NearestStart
11	3859418	3859811	394	0226 ENSGALG00000023738	226	-	ENSGALG00000023738	3852180	3852389	upstream	-7029	7029	NearestStart
11	20370625	20372151	1527	0207 ENSGALG00000006118	207	+	ENSGALG00000006118	20354703	20388115	inside	15922	15922	Overlapping
11	18738103	18739691	1589	0209 ENSGALG00000000663	209	+	ENSGALG00000000663	18698063	18738839	overlapEnd	40040	736	Overlapping
11	20373926	20374221	296	0213 ENSGALG00000006118	213	+	ENSGALG00000006118	20354703	20388115	inside	19223	13894	Overlapping
11	15820059	15820963	905	0214 ENSGALG00000005377	214	+	ENSGALG00000005377	15431743	15946571	inside	388316	125608	Overlapping
12	533577	533869	293	0228 ENSGALG00000001454	228	+	ENSGALG00000001454	531782	533742	overlapEnd	1795	127	NearestStart
12	19214136	19217230	3095	0230 ENSGALG00000008308	230	+	ENSGALG00000008308	19217722	19220598	upstream	-3586	492	NearestStart
12	9371582	9374145	2564	0232 ENSGALG00000005897	232	+	ENSGALG00000005897	9370027	9373924	overlapEnd	1555	221	NearestStart
12	1210327	1211280	954	0233 ENSGALG00000022661	233	+	ENSGALG00000022661	1137980	1138721	downstream	72347	71606	NearestStart
12	9348309	9349515	1207	0234 ENSGALG00000005869	234	+	ENSGALG00000005869	9350912	9369955	upstream	-2603	1397	NearestStart
12	2570357	2577003	6647	0235 ENSGALG00000003269	235	+	ENSGALG00000003269	2552091	2552613	downstream	18266	17744	NearestStart
12	2564742	2570101	5360	0236 ENSGALG00000003269	236	+	ENSGALG00000003269	2552091	2552613	downstream	12651	12129	NearestStart
12	1402878	1403487	610	0237 ENSGALG00000002099	237	+	ENSGALG00000002099	1422140	1441069	upstream	-19262	18653	NearestStart
12	11253764	11253988	225	0240 ENSGALG00000006425	240	+	ENSGALG00000006425	11251619	11301055	inside	2145	2145	NearestStart
12	2701307	2704101	2795	0241 ENSGALG00000003832	241	+	ENSGALG00000003832	2704881	2727394	upstream	-3574	780	NearestStart
12	1006418	1007162	745	0242 ENSGALG00000021352	242	+	ENSGALG00000021352	1037395	1038506	upstream	-30977	30233	NearestStart
12	9378234	9378634	401	0229 ENSGALG00000020942	229	-	ENSGALG00000020942	9378011	9378571	overlapStart	337	63	NearestStart
12	2673549	2674773	1225	0231 ENSGALG00000003806	231	-	ENSGALG00000003806	2673962	2679775	overlapEnd	6226	413	NearestStart
12	15920696	15921601	906	0238 ENSGALG00000014627	238	-	ENSGALG00000014627	15786727	15855658	upstream	-65038	65038	NearestStart
12	16979345	16980529	1185	0239 ENSGALG00000007790	239	-	ENSGALG00000007790	17002040	17032470	downstream	53125	21511	NearestStart
12	14820270	14821359	1090	0243 ENSGALG00000007483	243	-	ENSGALG00000007483	14757164	14837180	inside	16910	15821	NearestStart
13	13226614	13229564	2951	0245 ENSGALG00000024026	245	+	ENSGALG00000024026	13229989	13233238	upstream	-3375	425	NearestStart
13	13331910	13333939	2030	0247 ENSGALG00000021313	247	+	ENSGALG00000021313	13338537	13349424	upstream	-6627	4598	NearestStart
13	13219486	13220349	864	0251 ENSGALG00000004588	251	+	ENSGALG00000004588	13218400	13223071	inside	1086	1086	NearestStart
13	11396060	11396667	608	0252 ENSGALG00000003744	252	+	ENSGALG00000003744	11389341	11415042	inside	6719	6719	NearestStart
13	17835201	17837340	2140	0253 ENSGALG00000023792	253	+	ENSGALG00000023792	17843775	17844885	upstream	-8574	6435	NearestStart
13	9064772	9065630	859	0254 ENSGALG00000002868	254	+	ENSGALG00000002868	9068356	9074849	upstream	-3584	2726	NearestStart
13	8473945	8476005	2061	0256 ENSGALG00000001246	256	+	ENSGALG00000001246	8484622	8495294	upstream	-10677	8617	NearestStart
13	14452845	14453117	273	0257 ENSGALG00000006708	257	+	ENSGALG00000006708	14467003	14476803	upstream	-14158	13886	NearestStart
13	2387875	2390214	2340	0259 ENSGALG00000002455	259	+	ENSGALG00000002455	2390054	2391616	overlapStart	-2179	160	NearestStart
13	18383838	18384912	1075	0260 ENSGALG00000007415	260	+	ENSGALG00000007415	18362529	18384012	overlapEnd	21309	174	NearestStart
13	13905990	13906785	796	0261 ENSGALG00000006000	261	+	ENSGALG00000006000	13903546	13959904	inside	2444	2444	NearestStart
13	17529648	17530819	1172	0262 ENSGALG00000006801	262	+	ENSGALG00000006801	17528677	17531582	inside	971	763	NearestStart
13	10621031	10621327	297	0263 ENSGALG00000003506	263	+	ENSGALG00000003506	10614328	10624239	inside	6703	2912	NearestStart
13	18521006	18521887	882	0268 ENSGALG00000025295	268	+	ENSGALG00000025295	18532632	18532726	upstream	-11626	10745	NearestStart
13	2012891	2014291	1401	0244 ENSGALG00000002544	244	-	ENSGALG00000002544	2133300	2142665	downstream	129774	119009	NearestStart
13	3032336	3032508	173	0246 ENSGALG00000002197	246	-	ENSGALG00000002197	3025327	3037913	inside	5577	5405	NearestStart
13	3025337	3025762	426	0248 ENSGALG00000002203	248	-	ENSGALG00000002203	2952296	3016764	upstream	-8573	8573	NearestStart
13	18032485	18033298	814	0249 ENSGALG00000007394	249	-	ENSGALG00000007394	17984148	18034839	inside	2354	1541	NearestStart
13	1725373	1726399	1027	0250 ENSGALG00000002577	250	-	ENSGALG00000002577	1721347	1725945	overlapStart	572	454	NearestStart
13	3013570	3015343	1774	0255 ENSGALG00000002203	255	-	ENSGALG00000002203	2952296	3016764	inside	3194	1421	NearestStart
13	14505291	14505754	464	0258 ENSGALG00000014381	258	-	ENSGALG00000014381	14482749	14505745	overlapStart	454	9	NearestStart
13	13671747	13673104	1358	0264 ENSGALG00000005961	264	-	ENSGALG00000005961	13661036	13666468	upstream	-5279	5279	NearestStart
13	3034351	3034587	237	0265 ENSGALG00000002197	265	-	ENSGALG00000002197	3025327	3037913	inside	3562	3326	NearestStart
13	10149099	10150230	1132	0266 ENSGALG00000003231	266	-	ENSGALG00000003231	10143062	10152916	inside	3817	2686	NearestStart
13	2053287	2054043	757	0267 ENSGALG00000002544	267	-	ENSGALG00000002544	2133300	2142665	downstream	89378	79257	NearestStart
13	10553917	10554896	980	0269 ENSGALG00000024429	269	-	ENSGALG00000024429	10552712	10555289	inside	1372	393	NearestStart
13	17862695	17865693	2999	0270 ENSGALG00000023790	270	-	ENSGALG00000023790	17860288	17863591	overlapStart	896	896	NearestStart
13	18065669	18066217	549	0271 ENSGALG00000007394	271	-	ENSGALG00000007394	17984148	18034839	upstream	-30830	30830	NearestStart
13	13226614	13229564	2951	0245 ENSGALG00000004594	245	+	ENSGALG00000004594	13225790	13229610	inside	824	46	Overlapping
13	3025337	3025762	426	0248 ENSGALG00000002197	248	-	ENSGALG00000002197	3025327	3037913	inside	12576	10	Overlapping
13	2387875	2390214	2340	0259 ENSGALG00000002447	259	-	ENSGALG00000002447	2339843	2447757	inside	59882	48032	Overlapping
13	13671747	13673104	1358	0264 ENSGALG00000005955	264	+	ENSGALG00000005955	13659657	13826798	inside	12090	12090	Overlapping
14	14318229	14319948	1720	0278 ENSGALG00000000044	278	+	ENSGALG00000000044	14323618	14325108	upstream	-5389	3670	NearestStart
14	6413838	6414865	1028	0279 ENSGALG00000005751	279	+	ENSGALG00000005751	6432849	6451950	upstream	-19011	17984	NearestStart
14	9019871	9020454	584	0286 ENSGALG00000007119	286	+	ENSGALG00000007119	9021389	9034901	upstream	-1518	935	NearestStart
14	1735542	1736996	1455	0287 ENSGALG00000003640	287	+	ENSGALG00000003640	1732399	1784993	inside	3143	3143	NearestStart
14	14979855	14981640	1786	0289 ENSGALG00000009204	289	+	ENSGALG00000009204	14985035	14989713	upstream	-5180	3395	NearestStart
14	6758280	6760540	2261	0293 ENSGALG00000025156	293	+	ENSGALG00000025156	6745553	6745645	downstream	12727	12635	NearestStart
14	4187180	4188474	1295	0272 ENSGALG00000004611	272	-	ENSGALG00000004611	4164500	4183099	upstream	-4081	4081	NearestStart
14	6172372	6173417	1046	0273 ENSGALG00000005490	273	-	ENSGALG00000005490	6172002	6174599	inside	2227	370	NearestStart
14	1399823	1401286	1464	0274 ENSGALG00000021889	274	-	ENSGALG00000021889	1451719	1453263	downstream	53440	50433	NearestStart
14	4336929	4337837	909	0275 ENSGALG00000004665	275	-	ENSGALG00000004665	4320754	4327018	upstream	-9911	9911	NearestStart
14	6173600	6173870	271	0276 ENSGALG00000005490	276	-	ENSGALG00000005490	6172002	6174599	inside	999	729	NearestStart
14	7083444	7084463	1020	0277 ENSGALG00000023919	277	-	ENSGALG00000023919	7070099	7080010	upstream	-3434	3434	NearestStart
14	13271118	13273316	2199	0280 ENSGALG00000007762	280	-	ENSGALG00000007762	13198040	13266202	upstream	-4916	4916	NearestStart
14	4147500	4148520	1021	0281 ENSGALG00000004561	281	-	ENSGALG00000004561	4096987	4138288	upstream	-9212	9212	NearestStart
14	6291201	6292709	1509	0282 ENSGALG00000023996	282	-	ENSGALG00000023996	6296361	6296985	downstream	5784	3652	NearestStart
14	8507278	8507497	220	0283 ENSGALG00000006771	283	-	ENSGALG00000006771	8506101	8510413	inside	3135	1177	NearestStart
14	4167895	4170737	2843	0284 ENSGALG00000004611	284	-	ENSGALG00000004611	4164500	4183099	inside	15204	3395	NearestStart
14	4978670	4979491	822	0285 ENSGALG00000004902	285	-	ENSGALG00000004902	4942292	4973290	upstream	-5380	5380	NearestStart
14	13448937	13450978	2042	0288 ENSGALG00000007827	288	-	ENSGALG00000007827	13438989	13443917	upstream	-5020	5020	NearestStart
14	8512701	8512915	215	0290 ENSGALG00000006771	290	-	ENSGALG00000006771	8506101	8510413	upstream	-2288	2288	NearestStart
14	4683646	4686335	2690	0291 ENSGALG00000024122	291	-	ENSGALG00000024122	4670295	4672970	upstream	-10676	10676	NearestStart
14	3946043	3946850	808	0292 ENSGALG00000004449	292	-	ENSGALG00000004449	3939211	3948991	inside	2948	2141	NearestStart
14	6291201	6292709	1509	0282 ENSGALG00000005608	282	+	ENSGALG00000005608	6268320	6295732	inside	22881	3023	Overlapping
14	9019871	9020454	584	0286 ENSGALG00000007089	286	+	ENSGALG00000007089	9008512	9020533	inside	11359	79	Overlapping
14	6758280	6760540	2261	0293 ENSGALG00000006014	293	+	ENSGALG00000006014	6724382	6765694	inside	33898	5154	Overlapping
15	9700287	9702537	2251	0295 ENSGALG00000023294	295	+	ENSGALG00000023294	9699531	9702332	overlapEnd	756	205	NearestStart
15	8171623	8172879	1257	0296 ENSGALG00000023372	296	+	ENSGALG00000023372	8179220	8179799	upstream	-7597	6341	NearestStart
15	6481973	6482235	263	0298 ENSGALG00000023491	298	+	ENSGALG00000023491	6480177	6484976	inside	1796	1796	NearestStart
15	4540617	4541881	1265	0299 ENSGALG00000003018	299	+	ENSGALG00000003018	4543039	4559251	upstream	-2422	1158	NearestStart
15	6481291	6481515	225	0306 ENSGALG00000023491	306	+	ENSGALG00000023491	6480177	6484976	inside	1114	1114	NearestStart
15	6563790	6564920	1131	0309 ENSGALG00000004849	309	+	ENSGALG00000004849	6577780	6587096	upstream	-13990	12860	NearestStart
15	8176011	8177258	1248	0311 ENSGALG00000023372	311	+	ENSGALG00000023372	8179220	8179799	upstream	-3209	1962	NearestStart
15	8181797	8182213	417	0312 ENSGALG00000005937	312	+	ENSGALG00000005937	8181841	8182134	includeFeature	-44	44	NearestStart
15	11444452	11445406	955	0313 ENSGALG00000008082	313	+	ENSGALG00000008082	11442445	11453990	inside	2007	2007	NearestStart
15	7620901	7621880	980	0314 ENSGALG00000023386	314	+	ENSGALG00000023386	7727271	7753564	upstream	-106370	105391	NearestStart
15	4587263	4590595	3333	0315 ENSGALG00000003018	315	+	ENSGALG00000003018	4543039	4559251	downstream	44224	28012	NearestStart
15	6556045	6557047	1003	0316 ENSGALG00000004840	316	+	ENSGALG00000004840	6544338	6558326	inside	11707	1279	NearestStart
15	8190668	8191219	552	0318 ENSGALG00000023370	318	+	ENSGALG00000023370	8190795	8191130	includeFeature	-127	89	NearestStart
15	6516970	6517355	386	0319 ENSGALG00000004821	319	+	ENSGALG00000004821	6494885	6515712	downstream	22085	1258	NearestStart
15	5329186	5329719	534	0320 ENSGALG00000003826	320	+	ENSGALG00000003826	5330466	5336968	upstream	-1280	747	NearestStart
15	11146634	11149627	2994	0322 ENSGALG00000007891	322	+	ENSGALG00000007891	11144931	11149455	overlapEnd	1703	172	NearestStart
15	6485962	6486488	527	0294 ENSGALG00000004818	294	-	ENSGALG00000004818	6479471	6487038	inside	1076	550	NearestStart
15	3213227	3213953	727	0297 ENSGALG00000002569	297	-	ENSGALG00000002569	3213025	3217692	inside	4465	202	NearestStart
15	6663537	6663761	225	0300 ENSGALG00000021308	300	-	ENSGALG00000021308	6655440	6656496	upstream	-7041	7041	NearestStart
15	6310723	6311295	573	0301 ENSGALG00000004760	301	-	ENSGALG00000004760	6297131	6309212	upstream	-1511	1511	NearestStart
15	8187249	8187765	517	0302 ENSGALG00000005919	302	-	ENSGALG00000005919	8188983	8189562	downstream	2313	1218	NearestStart
15	10041106	10042730	1625	0303 ENSGALG00000007388	303	-	ENSGALG00000007388	9996801	10022597	upstream	-18509	18509	NearestStart
15	9539996	9540443	448	0304 ENSGALG00000007147	304	-	ENSGALG00000007147	9536748	9539551	upstream	-445	445	NearestStart
15	8184971	8185412	442	0305 ENSGALG00000005946	305	-	ENSGALG00000005946	8184518	8184817	upstream	-154	154	NearestStart
15	10160609	10161272	664	0307 ENSGALG00000007403	307	-	ENSGALG00000007403	10160438	10162318	inside	1709	171	NearestStart
15	9991583	9993109	1527	0308 ENSGALG00000007383	308	-	ENSGALG00000007383	9988333	9990914	upstream	-669	669	NearestStart
15	4677630	4679241	1612	0310 ENSGALG00000004509	310	-	ENSGALG00000004509	4540763	4670817	upstream	-6813	6813	NearestStart
15	397797	399676	1880	0317 ENSGALG00000018271	317	-	ENSGALG00000018271	398720	398796	includeFeature	999	880	NearestStart
15	404115	404945	831	0321 ENSGALG00000018272	321	-	ENSGALG00000018272	406313	406405	downstream	2290	1368	NearestStart
15	1818309	1820275	1967	0323 ENSGALG00000021516	323	-	ENSGALG00000021516	1687916	1688661	upstream	-129648	129648	NearestStart
15	1758325	1760339	2015	0324 ENSGALG00000021516	324	-	ENSGALG00000021516	1687916	1688661	upstream	-69664	69664	NearestStart
15	11054656	11055715	1060	0325 ENSGALG00000007758	325	-	ENSGALG00000007758	11037310	11098975	inside	44319	17346	NearestStart
15	8171623	8172879	1257	0296 ENSGALG00000021139	296	-	ENSGALG00000021139	8172121	8189728	overlapEnd	18105	498	Overlapping
15	3213227	3213953	727	0297 ENSGALG00000002536	297	+	ENSGALG00000002536	2944479	3234230	inside	268748	20277	Overlapping
15	6481973	6482235	263	0298 ENSGALG00000004818	298	-	ENSGALG00000004818	6479471	6487038	inside	5065	2502	Overlapping
15	4540617	4541881	1265	0299 ENSGALG00000004509	299	-	ENSGALG00000004509	4540763	4670817	overlapEnd	130200	146	Overlapping
15	4540617	4541881	1265	0299 ENSGALG00000002977	299	+	ENSGALG00000002977	4539135	4541525	overlapEnd	1482	356	Overlapping
15	6663537	6663761	225	0300 ENSGALG00000004901	300	-	ENSGALG00000004901	6659124	6702229	inside	38692	4413	Overlapping
15	6310723	6311295	573	0301 ENSGALG00000023510	301	-	ENSGALG00000023510	6311011	6314077	overlapEnd	3354	284	Overlapping
15	8187249	8187765	517	0302 ENSGALG00000021139	302	-	ENSGALG00000021139	8172121	8189728	inside	2479	1963	Overlapping
15	8187249	8187765	517	0302 ENSGALG00000005941	302	+	ENSGALG00000005941	8184155	8187660	overlapEnd	3094	105	Overlapping
15	9539996	9540443	448	0304 ENSGALG00000007153	304	-	ENSGALG00000007153	9539808	9542984	inside	2988	188	Overlapping
15	8184971	8185412	442	0305 ENSGALG00000021139	305	-	ENSGALG00000021139	8172121	8189728	inside	4757	4316	Overlapping
15	8184971	8185412	442	0305 ENSGALG00000005941	305	+	ENSGALG00000005941	8184155	8187660	inside	816	816	Overlapping
15	6481291	6481515	225	0306 ENSGALG00000004818	306	-	ENSGALG00000004818	6479471	6487038	inside	5747	1820	Overlapping
15	8176011	8177258	1248	0311 ENSGALG00000021139	311	-	ENSGALG00000021139	8172121	8189728	inside	13717	3890	Overlapping
15	8181797	8182213	417	0312 ENSGALG00000021139	312	-	ENSGALG00000021139	8172121	8189728	inside	7931	7515	Overlapping
15	4587263	4590595	3333	0315 ENSGALG00000004509	315	-	ENSGALG00000004509	4540763	4670817	inside	83554	46500	Overlapping
15	5329186	5329719	534	0320 ENSGALG00000003820	320	+	ENSGALG00000003820	5324815	5329738	inside	4371	19	Overlapping
16	70171	70767	597	0326 ENSGALG00000000141	326	+	ENSGALG00000000141	69833	71353	inside	338	338	NearestStart
16	263718	264505	788	0327 ENSGALG00000024350	327	+	ENSGALG00000024350	257304	259175	downstream	6414	4543	NearestStart
16	40389	41074	686	0328 ENSGALG00000024372	328	+	ENSGALG00000024372	40458	41204	overlapStart	-69	69	NearestStart
16	111529	113894	2366	0329 ENSGALG00000017829	329	+	ENSGALG00000017829	113204	113274	includeFeature	-1675	620	NearestStart
16	367208	368596	1389	0330 ENSGALG00000002614	330	+	ENSGALG00000002614	366747	368647	inside	461	51	NearestStart
16	111529	113894	2366	0329 ENSGALG00000000122	329	+	ENSGALG00000000122	110346	113789	overlapEnd	1183	105	Overlapping
17	4957812	4958447	636	0331 ENSGALG00000006987	331	+	ENSGALG00000006987	4786889	4787932	downstream	170923	169880	NearestStart
17	934612	935222	611	0332 ENSGALG00000009008	332	+	ENSGALG00000009008	932044	935222	inside	2568	0	NearestStart
17	7534020	7534271	252	0333 ENSGALG00000017831	333	+	ENSGALG00000017831	7533931	7534018	downstream	89	2	NearestStart
17	7532488	7533819	1332	0334 ENSGALG00000017832	334	+	ENSGALG00000017832	7532607	7532681	includeFeature	-119	119	NearestStart
17	7532218	7532390	173	0335 ENSGALG00000003197	335	+	ENSGALG00000003197	7532190	7535331	inside	28	28	NearestStart
17	1954343	1954563	221	0338 ENSGALG00000017833	338	+	ENSGALG00000017833	1954668	1954796	upstream	-325	105	NearestStart
17	5846331	5847243	913	0339 ENSGALG00000004689	339	+	ENSGALG00000004689	5847095	5863503	overlapStart	-764	148	NearestStart
17	2233202	2233869	668	0341 ENSGALG00000008616	341	+	ENSGALG00000008616	2231043	2269368	inside	2159	2159	NearestStart
17	6464732	6467181	2450	0342 ENSGALG00000012710	342	+	ENSGALG00000012710	6460932	6464430	downstream	3800	302	NearestStart
17	10010925	10012143	1219	0343 ENSGALG00000001118	343	+	ENSGALG00000001118	10044636	10090924	upstream	-33711	32493	NearestStart
17	8613898	8615123	1226	0345 ENSGALG00000001881	345	+	ENSGALG00000001881	8605437	8606606	downstream	8461	7292	NearestStart
17	6883646	6886279	2634	0346 ENSGALG00000023657	346	+	ENSGALG00000023657	6867462	6868648	downstream	16184	14998	NearestStart
17	1846954	1848688	1735	0348 ENSGALG00000008865	348	+	ENSGALG00000008865	1845031	1845750	downstream	1923	1204	NearestStart
17	6775859	6777145	1287	0349 ENSGALG00000018700	349	+	ENSGALG00000018700	6776000	6784694	overlapStart	-141	141	NearestStart
17	1393796	1395589	1794	0350 ENSGALG00000008899	350	+	ENSGALG00000008899	1390790	1392271	downstream	3006	1525	NearestStart
17	2482596	2483270	675	0352 ENSGALG00000008456	352	+	ENSGALG00000008456	2509689	2763663	upstream	-27093	26419	NearestStart
17	2276313	2278355	2043	0336 ENSGALG00000008586	336	-	ENSGALG00000008586	2276876	2279241	overlapEnd	2928	563	NearestStart
17	9127158	9128090	933	0337 ENSGALG00000001434	337	-	ENSGALG00000001434	9129521	9139893	downstream	12735	1431	NearestStart
17	7824912	7826382	1471	0340 ENSGALG00000002699	340	-	ENSGALG00000002699	7725699	7829144	inside	4232	2762	NearestStart
17	8413924	8415690	1767	0344 ENSGALG00000002437	344	-	ENSGALG00000002437	8409172	8413506	upstream	-418	418	NearestStart
17	1043611	1046124	2514	0347 ENSGALG00000008973	347	-	ENSGALG00000008973	1019800	1025044	upstream	-18567	18567	NearestStart
17	9013139	9013664	526	0351 ENSGALG00000001583	351	-	ENSGALG00000001583	9001194	9012096	upstream	-1043	1043	NearestStart
17	8637675	8638068	394	0353 ENSGALG00000001797	353	-	ENSGALG00000001797	8610999	8662145	inside	24470	24077	NearestStart
17	10245635	10245850	216	0354 ENSGALG00000001039	354	-	ENSGALG00000001039	10244348	10246059	inside	424	209	NearestStart
17	1060958	1062569	1612	0355 ENSGALG00000008973	355	-	ENSGALG00000008973	1019800	1025044	upstream	-35914	35914	NearestStart
17	934612	935222	611	0332 ENSGALG00000008959	332	-	ENSGALG00000008959	894410	1236683	inside	302071	40202	Overlapping
17	7534020	7534271	252	0333 ENSGALG00000003197	333	+	ENSGALG00000003197	7532190	7535331	inside	1830	1060	Overlapping
17	7532488	7533819	1332	0334 ENSGALG00000021758	334	+	ENSGALG00000021758	7533503	7533579	includeFeature	-1015	240	Overlapping
17	7532488	7533819	1332	0334 ENSGALG00000003197	334	+	ENSGALG00000003197	7532190	7535331	inside	298	298	Overlapping
17	9127158	9128090	933	0337 ENSGALG00000001446	337	+	ENSGALG00000001446	9115184	9149641	inside	11974	11974	Overlapping
17	1954343	1954563	221	0338 ENSGALG00000008806	338	+	ENSGALG00000008806	1953444	1955674	inside	899	899	Overlapping
17	8613898	8615123	1226	0345 ENSGALG00000001797	345	-	ENSGALG00000001797	8610999	8662145	inside	48247	2899	Overlapping
17	6883646	6886279	2634	0346 ENSGALG00000003712	346	-	ENSGALG00000003712	6870775	6948205	inside	64559	12871	Overlapping
17	1043611	1046124	2514	0347 ENSGALG00000008959	347	-	ENSGALG00000008959	894410	1236683	inside	193072	149201	Overlapping
17	1846954	1848688	1735	0348 ENSGALG00000008861	348	-	ENSGALG00000008861	1847201	1854480	overlapEnd	7526	247	Overlapping
17	1393796	1395589	1794	0350 ENSGALG00000008898	350	-	ENSGALG00000008898	1395005	1422716	overlapEnd	28920	584	Overlapping
17	2482596	2483270	675	0352 ENSGALG00000008472	352	+	ENSGALG00000008472	2391253	2488975	inside	91343	5705	Overlapping
17	1060958	1062569	1612	0355 ENSGALG00000008959	355	-	ENSGALG00000008959	894410	1236683	inside	175725	166548	Overlapping
18	9213155	9214235	1081	0356 ENSGALG00000019813	356	+	ENSGALG00000019813	9216925	9217602	upstream	-3770	2690	NearestStart
18	4699682	4700827	1146	0358 ENSGALG00000002286	358	+	ENSGALG00000002286	4698469	4700929	inside	1213	102	NearestStart
18	9814819	9815555	737	0359 ENSGALG00000007191	359	+	ENSGALG00000007191	9813049	9815627	inside	1770	72	NearestStart
18	10623696	10623935	240	0361 ENSGALG00000007961	361	+	ENSGALG00000007961	10618299	10620137	downstream	5397	3559	NearestStart
18	5063220	5063449	230	0362 ENSGALG00000002932	362	+	ENSGALG00000002932	5062096	5064054	inside	1124	605	NearestStart
18	3766023	3766891	869	0365 ENSGALG00000001656	365	+	ENSGALG00000001656	3763496	3812282	inside	2527	2527	NearestStart
18	9997177	10001074	3898	0369 ENSGALG00000023298	369	+	ENSGALG00000023298	10012083	10019150	upstream	-14906	11009	NearestStart
18	925876	926918	1043	0371 ENSGALG00000001036	371	+	ENSGALG00000001036	991635	1007292	upstream	-65759	64717	NearestStart
18	6990205	6991232	1028	0357 ENSGALG00000003584	357	-	ENSGALG00000003584	6990203	6995846	inside	5641	2	NearestStart
18	9881453	9882481	1029	0360 ENSGALG00000007233	360	-	ENSGALG00000007233	9868469	9875308	upstream	-6145	6145	NearestStart
18	10520988	10522375	1388	0363 ENSGALG00000023265	363	-	ENSGALG00000023265	10518105	10519212	upstream	-1776	1776	NearestStart
18	9883849	9884613	765	0364 ENSGALG00000008443	364	-	ENSGALG00000008443	9881918	9889500	inside	5651	1931	NearestStart
18	7852548	7853323	776	0366 ENSGALG00000004215	366	-	ENSGALG00000004215	7840538	7858784	inside	6236	5461	NearestStart
18	3803001	3803209	209	0367 ENSGALG00000023573	367	-	ENSGALG00000023573	3809807	3810819	downstream	7818	6598	NearestStart
18	3036307	3037143	837	0368 ENSGALG00000001413	368	-	ENSGALG00000001413	3058036	3074047	downstream	37740	20893	NearestStart
18	3809588	3812032	2445	0370 ENSGALG00000023573	370	-	ENSGALG00000023573	3809807	3810819	includeFeature	1231	219	NearestStart
18	9881453	9882481	1029	0360 ENSGALG00000008443	360	-	ENSGALG00000008443	9881918	9889500	overlapEnd	8047	465	Overlapping
18	10623696	10623935	240	0361 ENSGALG00000007965	361	-	ENSGALG00000007965	10622963	10633730	inside	10034	733	Overlapping
18	10520988	10522375	1388	0363 ENSGALG00000007791	363	+	ENSGALG00000007791	10511744	10528515	inside	9244	6140	Overlapping
18	3803001	3803209	209	0367 ENSGALG00000001656	367	+	ENSGALG00000001656	3763496	3812282	inside	39505	9073	Overlapping
18	3809588	3812032	2445	0370 ENSGALG00000001656	370	+	ENSGALG00000001656	3763496	3812282	inside	46092	250	Overlapping
19	8669976	8670583	608	0373 ENSGALG00000005525	373	+	ENSGALG00000005525	8668110	8669558	downstream	1866	418	NearestStart
19	8711728	8713172	1445	0374 ENSGALG00000023523	374	+	ENSGALG00000023523	8712265	8713105	includeFeature	-537	67	NearestStart
19	5761528	5761783	256	0375 ENSGALG00000025593	375	+	ENSGALG00000025593	5761852	5761924	upstream	-324	69	NearestStart
19	1884923	1886057	1135	0376 ENSGALG00000021669	376	+	ENSGALG00000021669	1973406	1975565	upstream	-88483	87349	NearestStart
19	637833	639459	1627	0380 ENSGALG00000001049	380	+	ENSGALG00000001049	644765	649090	upstream	-6932	5306	NearestStart
19	214499	215886	1388	0386 ENSGALG00000000823	386	+	ENSGALG00000000823	200908	251454	inside	13591	13591	NearestStart
19	6526907	6529118	2212	0372 ENSGALG00000023674	372	-	ENSGALG00000023674	6527138	6528991	includeFeature	2084	127	NearestStart
19	128517	129848	1332	0377 ENSGALG00000014539	377	-	ENSGALG00000014539	81099	120170	upstream	-8347	8347	NearestStart
19	6651637	6652833	1197	0378 ENSGALG00000004669	378	-	ENSGALG00000004669	6645096	6650790	upstream	-847	847	NearestStart
19	8808326	8810902	2577	0379 ENSGALG00000025538	379	-	ENSGALG00000025538	8800028	8800118	upstream	-8208	8208	NearestStart
19	6277107	6278740	1634	0381 ENSGALG00000004383	381	-	ENSGALG00000004383	6282458	6286042	downstream	8935	3718	NearestStart
19	7544736	7546807	2072	0382 ENSGALG00000005285	382	-	ENSGALG00000005285	7545815	7565605	overlapEnd	20869	992	NearestStart
19	5313356	5315348	1993	0383 ENSGALG00000002843	383	-	ENSGALG00000002843	5312152	5315574	inside	2218	226	NearestStart
19	1704874	1705703	830	0384 ENSGALG00000025293	384	-	ENSGALG00000025293	1690727	1690815	upstream	-14059	14059	NearestStart
19	4868763	4869013	251	0385 ENSGALG00000002485	385	-	ENSGALG00000002485	4862450	4867369	upstream	-1394	1394	NearestStart
19	8489944	8490978	1035	0387 ENSGALG00000005439	387	-	ENSGALG00000005439	8405960	8500231	inside	10287	9253	NearestStart
19	6526907	6529118	2212	0372 ENSGALG00000023677	372	+	ENSGALG00000023677	6526465	6528995	overlapEnd	442	123	Overlapping
19	8711728	8713172	1445	0374 ENSGALG00000005555	374	-	ENSGALG00000005555	8712290	8713105	includeFeature	1377	67	Overlapping
19	5761528	5761783	256	0375 ENSGALG00000003966	375	+	ENSGALG00000003966	5760372	5763398	inside	1156	1156	Overlapping
19	1884923	1886057	1135	0376 ENSGALG00000001153	376	-	ENSGALG00000001153	1304448	1975038	inside	90115	88981	Overlapping
19	8808326	8810902	2577	0379 ENSGALG00000005567	379	-	ENSGALG00000005567	8737777	8923829	inside	115503	70549	Overlapping
19	1704874	1705703	830	0384 ENSGALG00000001153	384	-	ENSGALG00000001153	1304448	1975038	inside	270164	269335	Overlapping
19	4868763	4869013	251	0385 ENSGALG00000002495	385	-	ENSGALG00000002495	4868198	4871584	inside	2821	565	Overlapping
2	51762401	51763462	1062	0407 ENSGALG00000012352	407	+	ENSGALG00000012352	51734006	51763200	overlapEnd	28395	262	NearestStart
2	54421114	54421291	178	0410 ENSGALG00000012389	410	+	ENSGALG00000012389	54396678	54406574	downstream	24436	14540	NearestStart
2	37179598	37180460	863	0411 ENSGALG00000011290	411	+	ENSGALG00000011290	37176605	37180347	overlapEnd	2993	113	NearestStart
2	22082998	22084475	1478	0414 ENSGALG00000009064	414	+	ENSGALG00000009064	22082221	22084532	inside	777	57	NearestStart
2	13797855	13798787	933	0416 ENSGALG00000007140	416	+	ENSGALG00000007140	13799730	13905996	upstream	-1875	943	NearestStart
2	37177242	37178066	825	0418 ENSGALG00000011290	418	+	ENSGALG00000011290	37176605	37180347	inside	637	637	NearestStart
2	69719545	69720021	477	0419 ENSGALG00000025248	419	+	ENSGALG00000025248	69711200	69711298	downstream	8345	8247	NearestStart
2	46616711	46618202	1492	0423 ENSGALG00000012097	423	+	ENSGALG00000012097	46722657	46778195	upstream	-105946	104455	NearestStart
2	142585486	142586223	738	0425 ENSGALG00000016404	425	+	ENSGALG00000016404	142535056	142557361	downstream	50430	28125	NearestStart
2	144498120	144499519	1400	0427 ENSGALG00000019420	427	+	ENSGALG00000019420	144485380	144489801	downstream	12740	8319	NearestStart
2	80432348	80432569	222	0430 ENSGALG00000024464	430	+	ENSGALG00000024464	80420198	80425668	downstream	12150	6680	NearestStart
2	54465967	54468104	2138	0431 ENSGALG00000012389	431	+	ENSGALG00000012389	54396678	54406574	downstream	69289	59393	NearestStart
2	2260533	2261444	912	0440 ENSGALG00000005380	440	+	ENSGALG00000005380	2255410	2256959	downstream	5123	3574	NearestStart
2	142032013	142032559	547	0441 ENSGALG00000016112	441	+	ENSGALG00000016112	142002898	142012303	downstream	29115	19710	NearestStart
2	46487329	46488031	703	0443 ENSGALG00000012093	443	+	ENSGALG00000012093	46395378	46695036	inside	91951	91951	NearestStart
2	128859874	128860575	702	0445 ENSGALG00000015899	445	+	ENSGALG00000015899	129010266	129029228	upstream	-150392	149691	NearestStart
2	46396939	46397558	620	0446 ENSGALG00000012093	446	+	ENSGALG00000012093	46395378	46695036	inside	1561	1561	NearestStart
2	119744288	119745375	1088	0449 ENSGALG00000015539	449	+	ENSGALG00000015539	119710820	119744864	overlapEnd	33468	511	NearestStart
2	21718193	21718544	352	0450 ENSGALG00000009062	450	+	ENSGALG00000009062	21735469	21982864	upstream	-17276	16925	NearestStart
2	43048026	43048853	828	0451 ENSGALG00000019615	451	+	ENSGALG00000019615	43045236	43046126	downstream	2790	1900	NearestStart
2	130647137	130649268	2132	0455 ENSGALG00000015943	455	+	ENSGALG00000015943	130669152	130670759	upstream	-22015	19884	NearestStart
2	87632865	87633482	618	0456 ENSGALG00000013155	456	+	ENSGALG00000013155	87861423	87911346	upstream	-228558	227941	NearestStart
2	144130060	144131304	1245	0459 ENSGALG00000016336	459	+	ENSGALG00000016336	144122161	144125430	downstream	7899	4630	NearestStart
2	63163836	63164621	786	0463 ENSGALG00000019573	463	+	ENSGALG00000019573	63165757	63168859	upstream	-1921	1136	NearestStart
2	90813347	90813594	248	0464 ENSGALG00000013207	464	+	ENSGALG00000013207	90831454	90871290	upstream	-18107	17860	NearestStart
2	835441	837109	1669	0465 ENSGALG00000005148	465	+	ENSGALG00000005148	835787	836610	includeFeature	-346	346	NearestStart
2	89435824	89436796	973	0466 ENSGALG00000013194	466	+	ENSGALG00000013194	89430034	89435456	downstream	5790	368	NearestStart
2	132994091	132994986	896	0468 ENSGALG00000016029	468	+	ENSGALG00000016029	132937627	133389595	inside	56464	56464	NearestStart
2	69214211	69214879	669	0469 ENSGALG00000012886	469	+	ENSGALG00000012886	69174534	69189443	downstream	39677	24768	NearestStart
2	42647402	42647763	362	0470 ENSGALG00000011713	470	+	ENSGALG00000011713	42641837	42646238	downstream	5565	1164	NearestStart
2	61627332	61628119	788	0471 ENSGALG00000012692	471	+	ENSGALG00000012692	61625536	61632952	inside	1796	1796	NearestStart
2	65812487	65812792	306	0473 ENSGALG00000012798	473	+	ENSGALG00000012798	65808863	65818549	inside	3624	3624	NearestStart
2	40747903	40750719	2817	0474 ENSGALG00000011501	474	+	ENSGALG00000011501	40746635	40747300	downstream	1268	603	NearestStart
2	110984574	110985455	882	0475 ENSGALG00000015226	475	+	ENSGALG00000015226	111073983	111110335	upstream	-89409	88528	NearestStart
2	114053064	114054187	1124	0476 ENSGALG00000022832	476	+	ENSGALG00000022832	114054315	114055215	upstream	-1251	128	NearestStart
2	133735023	133735354	332	0388 ENSGALG00000014484	388	-	ENSGALG00000014484	133697091	133738561	inside	3538	3207	NearestStart
2	133701189	133701520	332	0389 ENSGALG00000014450	389	-	ENSGALG00000014450	133698587	133706396	inside	5207	2602	NearestStart
2	44379123	44379775	653	0390 ENSGALG00000017838	390	-	ENSGALG00000017838	44380277	44380432	downstream	1309	502	NearestStart
2	133774486	133775461	976	0391 ENSGALG00000010725	391	-	ENSGALG00000010725	133774466	133802441	inside	27955	20	NearestStart
2	101411583	101412407	825	0392 ENSGALG00000014310	392	-	ENSGALG00000014310	101329489	101343241	upstream	-68342	68342	NearestStart
2	114851264	114852026	763	0393 ENSGALG00000015404	393	-	ENSGALG00000015404	114854942	114874392	downstream	23128	2916	NearestStart
2	44382165	44382433	269	0394 ENSGALG00000017839	394	-	ENSGALG00000017839	44381479	44381637	upstream	-528	528	NearestStart
2	133701859	133702305	447	0395 ENSGALG00000014450	395	-	ENSGALG00000014450	133698587	133706396	inside	4537	3272	NearestStart
2	133733574	133733865	292	0396 ENSGALG00000014484	396	-	ENSGALG00000014484	133697091	133738561	inside	4987	4696	NearestStart
2	3899384	3902262	2879	0397 ENSGALG00000019696	397	-	ENSGALG00000019696	3899943	3903251	overlapEnd	3867	559	NearestStart
2	44380389	44381029	641	0398 ENSGALG00000017838	398	-	ENSGALG00000017838	44380277	44380432	overlapStart	43	43	NearestStart
2	133735693	133736139	447	0399 ENSGALG00000014484	399	-	ENSGALG00000014484	133697091	133738561	inside	2868	2422	NearestStart
2	133699732	133700023	292	0400 ENSGALG00000014450	400	-	ENSGALG00000014450	133698587	133706396	inside	6664	1145	NearestStart
2	44382817	44383082	266	0401 ENSGALG00000011951	401	-	ENSGALG00000011951	44378631	44383329	inside	512	247	NearestStart
2	114876635	114876943	309	0402 ENSGALG00000025635	402	-	ENSGALG00000025635	114877287	114877353	downstream	718	344	NearestStart
2	122520148	122520879	732	0403 ENSGALG00000015637	403	-	ENSGALG00000015637	122516733	122523345	inside	3197	2466	NearestStart
2	122518796	122519358	563	0404 ENSGALG00000015637	404	-	ENSGALG00000015637	122516733	122523345	inside	4549	2063	NearestStart
2	128161712	128162388	677	0405 ENSGALG00000015886	405	-	ENSGALG00000015886	127899907	127930004	upstream	-231708	231708	NearestStart
2	32120748	32121064	317	0406 ENSGALG00000011036	406	-	ENSGALG00000011036	32117299	32127841	inside	7093	3449	NearestStart
2	149631820	149631984	165	0408 ENSGALG00000018081	408	-	ENSGALG00000018081	149662233	149662305	downstream	30485	30249	NearestStart
2	133734424	133734670	247	0409 ENSGALG00000014484	409	-	ENSGALG00000014484	133697091	133738561	inside	4137	3891	NearestStart
2	100605877	100606354	478	0412 ENSGALG00000022875	412	-	ENSGALG00000022875	100593675	100597022	upstream	-8855	8855	NearestStart
2	109985356	109985699	344	0413 ENSGALG00000022837	413	-	ENSGALG00000022837	109873034	109996887	inside	11531	11188	NearestStart
2	38908799	38909621	823	0415 ENSGALG00000011428	415	-	ENSGALG00000011428	38829099	38850160	upstream	-58639	58639	NearestStart
2	32553729	32556066	2338	0417 ENSGALG00000021834	417	-	ENSGALG00000021834	32546997	32548606	upstream	-5123	5123	NearestStart
2	32522321	32523385	1065	0420 ENSGALG00000011053	420	-	ENSGALG00000011053	32513652	32519213	upstream	-3108	3108	NearestStart
2	62687565	62688789	1225	0421 ENSGALG00000012709	421	-	ENSGALG00000012709	62700621	62710160	downstream	22595	11832	NearestStart
2	78079977	78080684	708	0422 ENSGALG00000019543	422	-	ENSGALG00000019543	78108741	78120417	downstream	40440	28057	NearestStart
2	65726953	65727829	877	0424 ENSGALG00000012790	424	-	ENSGALG00000012790	65690983	65727761	overlapStart	808	68	NearestStart
2	51776291	51777173	883	0426 ENSGALG00000012353	426	-	ENSGALG00000012353	51788589	51799468	downstream	23177	11416	NearestStart
2	151448490	151448782	293	0428 ENSGALG00000016171	428	-	ENSGALG00000016171	151344071	151546986	inside	98496	98204	NearestStart
2	64417140	64417957	818	0429 ENSGALG00000012773	429	-	ENSGALG00000012773	64405893	64411731	upstream	-5409	5409	NearestStart
2	67827769	67828891	1123	0432 ENSGALG00000012837	432	-	ENSGALG00000012837	67706549	67835174	inside	7405	6283	NearestStart
2	121330728	121331717	990	0433 ENSGALG00000015607	433	-	ENSGALG00000015607	121054027	121323245	upstream	-7483	7483	NearestStart
2	63601913	63602148	236	0434 ENSGALG00000025400	434	-	ENSGALG00000025400	63666692	63666766	downstream	64853	64544	NearestStart
2	99197230	99198711	1482	0435 ENSGALG00000013880	435	-	ENSGALG00000013880	99222826	99263161	downstream	65931	24115	NearestStart
2	88927494	88930159	2666	0436 ENSGALG00000013193	436	-	ENSGALG00000013193	88764965	88925629	upstream	-1865	1865	NearestStart
2	144184713	144185412	700	0437 ENSGALG00000016333	437	-	ENSGALG00000016333	144128121	144247668	inside	62955	56592	NearestStart
2	133802145	133802438	294	0438 ENSGALG00000010725	438	-	ENSGALG00000010725	133774466	133802441	inside	296	3	NearestStart
2	133700631	133701120	490	0439 ENSGALG00000014450	439	-	ENSGALG00000014450	133698587	133706396	inside	5765	2044	NearestStart
2	41196971	41197167	197	0442 ENSGALG00000011523	442	-	ENSGALG00000011523	41194419	41197565	inside	594	398	NearestStart
2	122521280	122521955	676	0444 ENSGALG00000015637	444	-	ENSGALG00000015637	122516733	122523345	inside	2065	1390	NearestStart
2	145655393	145655955	563	0447 ENSGALG00000018085	447	-	ENSGALG00000018085	145457567	145457648	upstream	-197745	197745	NearestStart
2	83038242	83038973	732	0448 ENSGALG00000022914	448	-	ENSGALG00000022914	83035271	83037785	upstream	-457	457	NearestStart
2	144029211	144030288	1078	0452 ENSGALG00000016339	452	-	ENSGALG00000016339	144035964	144067332	downstream	38121	5676	NearestStart
2	26664173	26665225	1053	0453 ENSGALG00000010727	453	-	ENSGALG00000010727	26647872	26659961	upstream	-4212	4212	NearestStart
2	36352315	36353027	713	0454 ENSGALG00000011283	454	-	ENSGALG00000011283	36234276	36390572	inside	38257	37545	NearestStart
2	154604443	154606444	2002	0457 ENSGALG00000022753	457	-	ENSGALG00000022753	154601148	154601444	upstream	-2999	2999	NearestStart
2	3843932	3846099	2168	0458 ENSGALG00000005508	458	-	ENSGALG00000005508	3791862	3828532	upstream	-15400	15400	NearestStart
2	40206863	40207407	545	0460 ENSGALG00000025305	460	-	ENSGALG00000025305	40218775	40218871	downstream	12008	11368	NearestStart
2	154763918	154765376	1459	0461 ENSGALG00000000075	461	-	ENSGALG00000000075	154698115	154828716	inside	64798	63340	NearestStart
2	32543446	32545414	1969	0462 ENSGALG00000011055	462	-	ENSGALG00000011055	32543955	32546257	overlapEnd	2811	509	NearestStart
2	108232240	108232812	573	0467 ENSGALG00000015132	467	-	ENSGALG00000015132	107949716	108063355	upstream	-168885	168885	NearestStart
2	57802222	57802574	353	0472 ENSGALG00000012654	472	-	ENSGALG00000012654	57708269	57818654	inside	16432	16080	NearestStart
2	146690711	146691031	321	0477 ENSGALG00000016298	477	-	ENSGALG00000016298	146546340	146665463	upstream	-25248	25248	NearestStart
2	145461130	145461796	667	0478 ENSGALG00000018085	478	-	ENSGALG00000018085	145457567	145457648	upstream	-3482	3482	NearestStart
2	133701189	133701520	332	0389 ENSGALG00000014484	389	-	ENSGALG00000014484	133697091	133738561	inside	37372	4098	Overlapping
2	44379123	44379775	653	0390 ENSGALG00000011951	390	-	ENSGALG00000011951	44378631	44383329	inside	4206	492	Overlapping
2	114851264	114852026	763	0393 ENSGALG00000018967	393	+	ENSGALG00000018967	114794126	114852928	inside	57138	902	Overlapping
2	44382165	44382433	269	0394 ENSGALG00000011951	394	-	ENSGALG00000011951	44378631	44383329	inside	1164	896	Overlapping
2	133701859	133702305	447	0395 ENSGALG00000014484	395	-	ENSGALG00000014484	133697091	133738561	inside	36702	4768	Overlapping
2	44380389	44381029	641	0398 ENSGALG00000011951	398	-	ENSGALG00000011951	44378631	44383329	inside	2940	1758	Overlapping
2	133699732	133700023	292	0400 ENSGALG00000014484	400	-	ENSGALG00000014484	133697091	133738561	inside	38829	2641	Overlapping
2	114876635	114876943	309	0402 ENSGALG00000014432	402	-	ENSGALG00000014432	114876693	114883844	overlapEnd	7209	58	Overlapping
2	22082998	22084475	1478	0414 ENSGALG00000023258	414	-	ENSGALG00000023258	22047663	22088366	inside	5368	3891	Overlapping
2	62687565	62688789	1225	0421 ENSGALG00000012705	421	+	ENSGALG00000012705	62658092	62689289	inside	29473	500	Overlapping
2	78079977	78080684	708	0422 ENSGALG00000012964	422	+	ENSGALG00000012964	77989746	78093015	inside	90231	12331	Overlapping
2	46616711	46618202	1492	0423 ENSGALG00000012093	423	+	ENSGALG00000012093	46395378	46695036	inside	221333	76834	Overlapping
2	142585486	142586223	738	0425 ENSGALG00000016399	425	-	ENSGALG00000016399	142564785	142692122	inside	106636	20701	Overlapping
2	133700631	133701120	490	0439 ENSGALG00000014484	439	-	ENSGALG00000014484	133697091	133738561	inside	37930	3540	Overlapping
2	2260533	2261444	912	0440 ENSGALG00000005393	440	-	ENSGALG00000005393	2259733	2271703	inside	11170	800	Overlapping
2	144130060	144131304	1245	0459 ENSGALG00000016333	459	-	ENSGALG00000016333	144128121	144247668	inside	117608	1939	Overlapping
2	40206863	40207407	545	0460 ENSGALG00000011474	460	-	ENSGALG00000011474	40200885	40308548	inside	101685	5978	Overlapping
2	69214211	69214879	669	0469 ENSGALG00000012888	469	-	ENSGALG00000012888	69199355	69258952	inside	44741	14856	Overlapping
20	9437206	9438529	1324	0481 ENSGALG00000006013	481	+	ENSGALG00000006013	9433886	9469262	inside	3320	3320	NearestStart
20	10529644	10532462	2819	0485 ENSGALG00000006992	485	+	ENSGALG00000006992	10528554	10532206	overlapEnd	1090	256	NearestStart
20	10702808	10703273	466	0488 ENSGALG00000007250	488	+	ENSGALG00000007250	10700969	10703720	inside	1839	447	NearestStart
20	1090471	1092415	1945	0489 ENSGALG00000001694	489	+	ENSGALG00000001694	1091407	1126210	overlapStart	-936	936	NearestStart
20	276417	277992	1576	0490 ENSGALG00000001034	490	+	ENSGALG00000001034	214383	219799	downstream	62034	56618	NearestStart
20	4848396	4850158	1763	0492 ENSGALG00000003750	492	+	ENSGALG00000003750	4864010	4881766	upstream	-15614	13852	NearestStart
20	4895222	4898197	2976	0494 ENSGALG00000025160	494	+	ENSGALG00000025160	4894122	4894203	downstream	1100	1019	NearestStart
20	9684559	9685163	605	0496 ENSGALG00000006130	496	+	ENSGALG00000006130	9675163	9686955	inside	9396	1792	NearestStart
20	216012	216492	481	0497 ENSGALG00000001034	497	+	ENSGALG00000001034	214383	219799	inside	1629	1629	NearestStart
20	10597688	10599422	1735	0499 ENSGALG00000007015	499	+	ENSGALG00000007015	10567354	10571036	downstream	30334	26652	NearestStart
20	3741722	3743612	1891	0506 ENSGALG00000003568	506	+	ENSGALG00000003568	3754443	3800226	upstream	-12721	10831	NearestStart
20	3985153	3985978	826	0507 ENSGALG00000003658	507	+	ENSGALG00000003658	3809225	3835812	downstream	175928	149341	NearestStart
20	12455125	12455920	796	0508 ENSGALG00000007799	508	+	ENSGALG00000007799	12526051	12535735	upstream	-70926	70131	NearestStart
20	2526827	2527958	1132	0509 ENSGALG00000003128	509	+	ENSGALG00000003128	2537677	2545797	upstream	-10850	9719	NearestStart
20	10947458	10948695	1238	0479 ENSGALG00000007509	479	-	ENSGALG00000007509	10870284	10950671	inside	3213	1976	NearestStart
20	5207129	5207805	677	0480 ENSGALG00000004123	480	-	ENSGALG00000004123	5195717	5205062	upstream	-2067	2067	NearestStart
20	9762638	9764616	1979	0482 ENSGALG00000006152	482	-	ENSGALG00000006152	9755182	9762138	upstream	-500	500	NearestStart
20	3605586	3606238	653	0483 ENSGALG00000003503	483	-	ENSGALG00000003503	3597679	3613736	inside	8150	7498	NearestStart
20	5334642	5335227	586	0484 ENSGALG00000004177	484	-	ENSGALG00000004177	5335899	5336084	downstream	1442	672	NearestStart
20	10658645	10660374	1730	0486 ENSGALG00000020940	486	-	ENSGALG00000020940	10664760	10665658	downstream	7013	4386	NearestStart
20	12048879	12049311	433	0487 ENSGALG00000007771	487	-	ENSGALG00000007771	11990476	12055229	inside	6350	5918	NearestStart
20	948685	950573	1889	0491 ENSGALG00000025229	491	-	ENSGALG00000025229	964319	964403	downstream	15718	13746	NearestStart
20	8032036	8033327	1292	0493 ENSGALG00000005352	493	-	ENSGALG00000005352	8001747	8012087	upstream	-19949	19949	NearestStart
20	2316473	2317294	822	0495 ENSGALG00000003106	495	-	ENSGALG00000003106	2285508	2355881	inside	39408	30965	NearestStart
20	5376864	5377791	928	0498 ENSGALG00000004244	498	-	ENSGALG00000004244	5370743	5378966	inside	2102	1175	NearestStart
20	964206	967589	3384	0500 ENSGALG00000025229	500	-	ENSGALG00000025229	964319	964403	includeFeature	197	113	NearestStart
20	2096681	2097433	753	0501 ENSGALG00000002083	501	-	ENSGALG00000002083	2060751	2064943	upstream	-31738	31738	NearestStart
20	5502214	5503265	1052	0502 ENSGALG00000004340	502	-	ENSGALG00000004340	5494422	5497812	upstream	-4402	4402	NearestStart
20	9065302	9066217	916	0503 ENSGALG00000005887	503	-	ENSGALG00000005887	9028212	9068742	inside	3440	2525	NearestStart
20	9367218	9368484	1267	0504 ENSGALG00000005976	504	-	ENSGALG00000005976	9348338	9365143	upstream	-2075	2075	NearestStart
20	1434116	1439571	5456	0505 ENSGALG00000001927	505	-	ENSGALG00000001927	1428427	1429154	upstream	-4962	4962	NearestStart
20	5207129	5207805	677	0480 ENSGALG00000004143	480	-	ENSGALG00000004143	5206921	5219910	inside	12781	208	Overlapping
20	12048879	12049311	433	0487 ENSGALG00000020895	487	+	ENSGALG00000020895	12033969	12062655	inside	14910	13344	Overlapping
20	948685	950573	1889	0491 ENSGALG00000001536	491	-	ENSGALG00000001536	945574	964948	inside	16263	3111	Overlapping
20	4848396	4850158	1763	0492 ENSGALG00000003681	492	+	ENSGALG00000003681	4813649	4848503	overlapEnd	34747	107	Overlapping
20	10597688	10599422	1735	0499 ENSGALG00000007211	499	-	ENSGALG00000007211	10596598	10631892	inside	34204	1090	Overlapping
20	964206	967589	3384	0500 ENSGALG00000001536	500	-	ENSGALG00000001536	945574	964948	overlapStart	742	742	Overlapping
20	5502214	5503265	1052	0502 ENSGALG00000004445	502	-	ENSGALG00000004445	5502964	5526868	overlapEnd	24654	301	Overlapping
20	5502214	5503265	1052	0502 ENSGALG00000023834	502	+	ENSGALG00000023834	5469170	5534335	inside	33044	31070	Overlapping
20	1434116	1439571	5456	0505 ENSGALG00000023997	505	+	ENSGALG00000023997	1421726	1440144	inside	12390	573	Overlapping
21	2664484	2665936	1453	0513 ENSGALG00000023906	513	+	ENSGALG00000023906	2662204	2662915	downstream	2280	1569	NearestStart
21	601499	601763	265	0514 ENSGALG00000000719	514	+	ENSGALG00000000719	599485	601784	inside	2014	21	NearestStart
21	4388356	4388762	407	0519 ENSGALG00000003749	519	+	ENSGALG00000003749	4390604	4392377	upstream	-2248	1842	NearestStart
21	6956187	6957081	895	0520 ENSGALG00000010072	520	+	ENSGALG00000010072	6926731	6944000	downstream	29456	12187	NearestStart
21	4813150	4813549	400	0521 ENSGALG00000004066	521	+	ENSGALG00000004066	4815999	4819685	upstream	-2849	2450	NearestStart
21	3198600	3199888	1289	0510 ENSGALG00000002377	510	-	ENSGALG00000002377	3197152	3209554	inside	10954	1448	NearestStart
21	3197155	3197671	517	0511 ENSGALG00000002377	511	-	ENSGALG00000002377	3197152	3209554	inside	12399	3	NearestStart
21	3201424	3201951	528	0512 ENSGALG00000002377	512	-	ENSGALG00000002377	3197152	3209554	inside	8130	4272	NearestStart
21	6542627	6543420	794	0515 ENSGALG00000004796	515	-	ENSGALG00000004796	6541984	6563877	inside	21250	643	NearestStart
21	6594597	6596359	1763	0516 ENSGALG00000004848	516	-	ENSGALG00000004848	6593433	6600753	inside	6156	1164	NearestStart
21	5238274	5238694	421	0517 ENSGALG00000023672	517	-	ENSGALG00000023672	5172294	5214542	upstream	-23732	23732	NearestStart
21	4659241	4660065	825	0518 ENSGALG00000003910	518	-	ENSGALG00000003910	4582623	4668550	inside	9309	8485	NearestStart
21	2664484	2665936	1453	0513 ENSGALG00000002005	513	-	ENSGALG00000002005	2665677	2684797	overlapEnd	20313	259	Overlapping
21	5238274	5238694	421	0517 ENSGALG00000004089	517	-	ENSGALG00000004089	5224754	5281628	inside	43354	13520	Overlapping
21	5238274	5238694	421	0517 ENSGALG00000004097	517	+	ENSGALG00000004097	4999618	5365212	inside	238656	126518	Overlapping
21	4388356	4388762	407	0519 ENSGALG00000003745	519	+	ENSGALG00000003745	4382732	4389439	inside	5624	677	Overlapping
21	4813150	4813549	400	0521 ENSGALG00000004043	521	+	ENSGALG00000004043	4801383	4813972	inside	11767	423	Overlapping
22	1561325	1562422	1098	0522 ENSGALG00000001727	522	+	ENSGALG00000001727	1569668	1571893	upstream	-8343	7246	NearestStart
22	2204746	2209235	4490	0523 ENSGALG00000003092	523	+	ENSGALG00000003092	2214283	2223627	upstream	-9537	5048	NearestStart
22	431978	432252	275	0525 ENSGALG00000024308	525	+	ENSGALG00000024308	439904	442982	upstream	-7926	7652	NearestStart
22	2460069	2462370	2302	0524 ENSGALG00000003356	524	-	ENSGALG00000003356	2464617	2465831	downstream	5762	2247	NearestStart
22	314828	315953	1126	0526 ENSGALG00000000132	526	-	ENSGALG00000000132	299046	315601	overlapStart	773	352	NearestStart
22	2460069	2462370	2302	0524 ENSGALG00000003349	524	+	ENSGALG00000003349	2451549	2460955	overlapEnd	8520	886	Overlapping
22	431978	432252	275	0525 ENSGALG00000000206	525	+	ENSGALG00000000206	421583	433352	inside	10395	1100	Overlapping
23	3542774	3543305	532	0527 ENSGALG00000001475	527	+	ENSGALG00000001475	3539770	3543522	inside	3004	217	NearestStart
23	3542221	3542679	459	0530 ENSGALG00000001475	530	+	ENSGALG00000001475	3539770	3543522	inside	2451	843	NearestStart
23	4572667	4574864	2198	0541 ENSGALG00000002353	541	+	ENSGALG00000002353	4564448	4565161	downstream	8219	7506	NearestStart
23	5600623	5601806	1184	0542 ENSGALG00000003625	542	+	ENSGALG00000003625	5602387	5603022	upstream	-1764	581	NearestStart
23	5826154	5826766	613	0546 ENSGALG00000003912	546	+	ENSGALG00000003912	5823931	5830948	inside	2223	2223	NearestStart
23	132390	133532	1143	0528 ENSGALG00000000372	528	-	ENSGALG00000000372	132497	135896	overlapEnd	3506	107	NearestStart
23	5493708	5494853	1146	0529 ENSGALG00000003529	529	-	ENSGALG00000003529	5495266	5498638	downstream	4930	413	NearestStart
23	4466565	4468290	1726	0531 ENSGALG00000002319	531	-	ENSGALG00000002319	4463930	4468353	inside	1788	63	NearestStart
23	245274	245524	251	0532 ENSGALG00000000562	532	-	ENSGALG00000000562	241268	255608	inside	10334	4006	NearestStart
23	241410	241994	585	0533 ENSGALG00000000548	533	-	ENSGALG00000000548	217900	233536	upstream	-7874	7874	NearestStart
23	4506556	4507925	1370	0534 ENSGALG00000024256	534	-	ENSGALG00000024256	4502530	4503334	upstream	-3222	3222	NearestStart
23	192878	194231	1354	0535 ENSGALG00000000527	535	-	ENSGALG00000000527	193096	194583	overlapEnd	1705	218	NearestStart
23	4520719	4521720	1002	0536 ENSGALG00000002249	536	-	ENSGALG00000002249	4506199	4520925	overlapStart	206	206	NearestStart
23	5302443	5304216	1774	0537 ENSGALG00000003265	537	-	ENSGALG00000003265	5315178	5324545	downstream	22102	10962	NearestStart
23	2827120	2830441	3322	0538 ENSGALG00000001262	538	-	ENSGALG00000001262	2808472	2815885	upstream	-11235	11235	NearestStart
23	5423590	5425466	1877	0539 ENSGALG00000003241	539	-	ENSGALG00000003241	5423562	5424396	overlapStart	806	28	NearestStart
23	4697640	4698981	1342	0540 ENSGALG00000002499	540	-	ENSGALG00000002499	4669465	4694597	upstream	-3043	3043	NearestStart
23	5746591	5747689	1099	0543 ENSGALG00000003800	543	-	ENSGALG00000003800	5732127	5745459	upstream	-1132	1132	NearestStart
23	2733286	2736962	3677	0544 ENSGALG00000013639	544	-	ENSGALG00000013639	2701076	2703470	upstream	-29816	29816	NearestStart
23	5756932	5758069	1138	0545 ENSGALG00000021593	545	-	ENSGALG00000021593	5748762	5755096	upstream	-1836	1836	NearestStart
23	4629611	4630282	672	0547 ENSGALG00000002408	547	-	ENSGALG00000002408	4626823	4630807	inside	1196	525	NearestStart
23	36030	36572	543	0548 ENSGALG00000000319	548	-	ENSGALG00000000319	11199	36186	overlapStart	156	156	NearestStart
23	5493708	5494853	1146	0529 ENSGALG00000003522	529	+	ENSGALG00000003522	5487802	5494838	overlapEnd	5906	15	Overlapping
23	241410	241994	585	0533 ENSGALG00000000562	533	-	ENSGALG00000000562	241268	255608	inside	14198	142	Overlapping
23	4506556	4507925	1370	0534 ENSGALG00000002249	534	-	ENSGALG00000002249	4506199	4520925	inside	14369	357	Overlapping
23	2827120	2830441	3322	0538 ENSGALG00000001283	538	-	ENSGALG00000001283	2779536	2848706	inside	21586	18265	Overlapping
23	5600623	5601806	1184	0542 ENSGALG00000003614	542	+	ENSGALG00000003614	5595987	5601559	overlapEnd	4636	247	Overlapping
23	2733286	2736962	3677	0544 ENSGALG00000021664	544	+	ENSGALG00000021664	2691747	2784857	inside	41539	41539	Overlapping
24	2587769	2588326	558	0549 ENSGALG00000024276	549	+	ENSGALG00000024276	2592033	2592879	upstream	-4264	3707	NearestStart
24	3112852	3113836	985	0550 ENSGALG00000017849	550	+	ENSGALG00000017849	3114280	3114370	upstream	-1428	444	NearestStart
24	2590667	2591093	427	0551 ENSGALG00000024276	551	+	ENSGALG00000024276	2592033	2592879	upstream	-1366	940	NearestStart
24	3115438	3115726	289	0552 ENSGALG00000024989	552	+	ENSGALG00000024989	3115809	3115905	upstream	-371	83	NearestStart
24	2590345	2590537	193	0556 ENSGALG00000024276	556	+	ENSGALG00000024276	2592033	2592879	upstream	-1688	1496	NearestStart
24	64382	65540	1159	0557 ENSGALG00000000312	557	+	ENSGALG00000000312	58857	97382	inside	5525	5525	NearestStart
24	3094483	3095323	841	0558 ENSGALG00000006512	558	+	ENSGALG00000006512	3111051	3116667	upstream	-16568	15728	NearestStart
24	5782354	5782767	414	0553 ENSGALG00000007699	553	-	ENSGALG00000007699	5781542	5783173	inside	819	406	NearestStart
24	5826241	5827241	1001	0554 ENSGALG00000024033	554	-	ENSGALG00000024033	5809920	5817697	upstream	-8544	8544	NearestStart
24	3517357	3518675	1319	0555 ENSGALG00000006598	555	-	ENSGALG00000006598	3529803	3559242	downstream	41885	11128	NearestStart
24	6298034	6298505	472	0559 ENSGALG00000007878	559	-	ENSGALG00000007878	6297764	6300662	inside	2628	270	NearestStart
24	2587769	2588326	558	0549 ENSGALG00000001529	549	-	ENSGALG00000001529	2587749	2592845	inside	5076	20	Overlapping
24	3112852	3113836	985	0550 ENSGALG00000006512	550	+	ENSGALG00000006512	3111051	3116667	inside	1801	1801	Overlapping
24	2590667	2591093	427	0551 ENSGALG00000001529	551	-	ENSGALG00000001529	2587749	2592845	inside	2178	1752	Overlapping
24	3115438	3115726	289	0552 ENSGALG00000006512	552	+	ENSGALG00000006512	3111051	3116667	inside	4387	941	Overlapping
24	2590345	2590537	193	0556 ENSGALG00000001529	556	-	ENSGALG00000001529	2587749	2592845	inside	2500	2308	Overlapping
24	3094483	3095323	841	0558 ENSGALG00000006507	558	+	ENSGALG00000006507	3068439	3106343	inside	26044	11020	Overlapping
25	1660786	1661384	599	0560 ENSGALG00000014628	560	+	ENSGALG00000014628	1658379	1661125	overlapEnd	2407	259	NearestStart
25	38325	40087	1763	0561 ENSGALG00000013464	561	+	ENSGALG00000013464	25979	41146	inside	12346	1059	NearestStart
25	1853932	1856157	2226	0563 ENSGALG00000000809	563	+	ENSGALG00000000809	1857856	1875203	upstream	-3924	1699	NearestStart
25	28050	28884	835	0565 ENSGALG00000013464	565	+	ENSGALG00000013464	25979	41146	inside	2071	2071	NearestStart
25	1266316	1267181	866	0562 ENSGALG00000018878	562	-	ENSGALG00000018878	1266909	1267265	overlapEnd	949	84	NearestStart
25	689914	692231	2318	0564 ENSGALG00000000443	564	-	ENSGALG00000000443	689185	691949	overlapStart	2035	282	NearestStart
25	1660786	1661384	599	0560 ENSGALG00000014656	560	-	ENSGALG00000014656	1621242	1684738	inside	23952	23354	Overlapping
25	689914	692231	2318	0564 ENSGALG00000024195	564	-	ENSGALG00000024195	692208	708870	overlapEnd	18956	23	Overlapping
26	4937876	4938917	1042	0566 ENSGALG00000023753	566	+	ENSGALG00000023753	4938572	4939534	overlapStart	-696	345	NearestStart
26	4211338	4211648	311	0568 ENSGALG00000002813	568	+	ENSGALG00000002813	4209930	4216176	inside	1408	1408	NearestStart
26	1387592	1388270	679	0569 ENSGALG00000000533	569	+	ENSGALG00000000533	1382526	1388418	inside	5066	148	NearestStart
26	4210784	4211154	371	0570 ENSGALG00000002813	570	+	ENSGALG00000002813	4209930	4216176	inside	854	854	NearestStart
26	3367516	3368315	800	0571 ENSGALG00000023899	571	+	ENSGALG00000023899	3370713	3371751	upstream	-3197	2398	NearestStart
26	4652957	4654787	1831	0574 ENSGALG00000003375	574	+	ENSGALG00000003375	4670411	4694004	upstream	-17454	15624	NearestStart
26	1146205	1147354	1150	0576 ENSGALG00000000394	576	+	ENSGALG00000000394	1147064	1153449	overlapStart	-859	290	NearestStart
26	2922777	2923534	758	0577 ENSGALG00000001319	577	+	ENSGALG00000001319	2926681	2934554	upstream	-3904	3147	NearestStart
26	4183312	4186341	3030	0578 ENSGALG00000002792	578	+	ENSGALG00000002792	4187900	4189709	upstream	-4588	1559	NearestStart
26	3146461	3147880	1420	0579 ENSGALG00000023911	579	+	ENSGALG00000023911	3136451	3204743	inside	10010	10010	NearestStart
26	4670581	4673683	3103	0580 ENSGALG00000003375	580	+	ENSGALG00000003375	4670411	4694004	inside	170	170	NearestStart
26	2962903	2965008	2106	0581 ENSGALG00000023933	581	+	ENSGALG00000023933	2961681	2961980	downstream	1222	923	NearestStart
26	4839622	4839996	375	0567 ENSGALG00000023767	567	-	ENSGALG00000023767	4835195	4836417	upstream	-3205	3205	NearestStart
26	2984051	2984497	447	0572 ENSGALG00000001378	572	-	ENSGALG00000001378	2988332	2989126	downstream	5075	3835	NearestStart
26	4127907	4129415	1509	0573 ENSGALG00000002762	573	-	ENSGALG00000002762	4112256	4126904	upstream	-1003	1003	NearestStart
26	4344735	4346491	1757	0575 ENSGALG00000002848	575	-	ENSGALG00000002848	4375372	4380944	downstream	36209	28881	NearestStart
26	52383	53321	939	0582 ENSGALG00000000953	582	-	ENSGALG00000000953	34095	45177	upstream	-7206	7206	NearestStart
26	622654	625513	2860	0583 ENSGALG00000000374	583	-	ENSGALG00000000374	614017	618869	upstream	-3785	3785	NearestStart
26	4848759	4849346	588	0584 ENSGALG00000003485	584	-	ENSGALG00000003485	4838550	4850970	inside	2211	1624	NearestStart
26	4839622	4839996	375	0567 ENSGALG00000003485	567	-	ENSGALG00000003485	4838550	4850970	inside	11348	1072	Overlapping
26	3367516	3368315	800	0571 ENSGALG00000001547	571	+	ENSGALG00000001547	3359016	3368197	overlapEnd	8500	118	Overlapping
26	2984051	2984497	447	0572 ENSGALG00000001373	572	+	ENSGALG00000001373	2978450	2987423	inside	5601	2926	Overlapping
26	3146461	3147880	1420	0579 ENSGALG00000001512	579	-	ENSGALG00000001512	3124786	3214381	inside	67920	21675	Overlapping
27	4737636	4738381	746	0585 ENSGALG00000002837	585	+	ENSGALG00000002837	4737558	4739835	inside	78	78	NearestStart
27	2307516	2310478	2963	0586 ENSGALG00000000461	586	+	ENSGALG00000000461	2320675	2330565	upstream	-13159	10197	NearestStart
27	3866403	3867716	1314	0590 ENSGALG00000013705	590	+	ENSGALG00000013705	3866908	3872130	overlapStart	-505	505	NearestStart
27	4012366	4012514	149	0593 ENSGALG00000001658	593	+	ENSGALG00000001658	4011826	4015019	inside	540	540	NearestStart
27	2837129	2839597	2469	0595 ENSGALG00000000603	595	+	ENSGALG00000000603	2801044	2852691	inside	36085	13094	NearestStart
27	1392870	1394324	1455	0597 ENSGALG00000000674	597	+	ENSGALG00000000674	1379442	1440613	inside	13428	13428	NearestStart
27	3426262	3427072	811	0587 ENSGALG00000001293	587	-	ENSGALG00000001293	3408157	3435193	inside	8931	8121	NearestStart
27	4089082	4090477	1396	0588 ENSGALG00000003922	588	-	ENSGALG00000003922	4074974	4092007	inside	2925	1530	NearestStart
27	1528485	1529940	1456	0589 ENSGALG00000000249	589	-	ENSGALG00000000249	1522166	1526523	upstream	-1962	1962	NearestStart
27	3825675	3826577	903	0591 ENSGALG00000000454	591	-	ENSGALG00000000454	3803928	3823056	upstream	-2619	2619	NearestStart
27	3956877	3958503	1627	0592 ENSGALG00000017850	592	-	ENSGALG00000017850	3957957	3958088	includeFeature	1211	415	NearestStart
27	4438482	4439878	1397	0594 ENSGALG00000003403	594	-	ENSGALG00000003403	4411575	4412923	upstream	-25559	25559	NearestStart
27	1499692	1502223	2532	0596 ENSGALG00000000201	596	-	ENSGALG00000000201	1491231	1503256	inside	3564	1033	NearestStart
27	1528485	1529940	1456	0589 ENSGALG00000000251	589	-	ENSGALG00000000251	1528897	1533332	overlapEnd	4847	412	Overlapping
27	3825675	3826577	903	0591 ENSGALG00000013702	591	-	ENSGALG00000013702	3824329	3849587	inside	23912	1346	Overlapping
27	3956877	3958503	1627	0592 ENSGALG00000001634	592	-	ENSGALG00000001634	3957106	3959074	overlapEnd	2197	229	Overlapping
27	4438482	4439878	1397	0594 ENSGALG00000003449	594	-	ENSGALG00000003449	4385482	4474478	inside	35996	34600	Overlapping
28	2727358	2728910	1553	0601 ENSGALG00000013089	601	+	ENSGALG00000013089	2733667	2734613	upstream	-6309	4757	NearestStart
28	1056150	1059224	3075	0602 ENSGALG00000025600	602	+	ENSGALG00000025600	1055205	1055274	downstream	945	876	NearestStart
28	1957013	1959079	2067	0603 ENSGALG00000001101	603	+	ENSGALG00000001101	1954899	1970475	inside	2114	2114	NearestStart
28	1724085	1725675	1591	0605 ENSGALG00000001019	605	+	ENSGALG00000001019	1717788	1728300	inside	6297	2625	NearestStart
28	2994025	2994885	861	0607 ENSGALG00000003371	607	+	ENSGALG00000003371	2996935	3029182	upstream	-2910	2050	NearestStart
28	1566516	1567197	682	0598 ENSGALG00000000812	598	-	ENSGALG00000000812	1446253	1568107	inside	1591	910	NearestStart
28	1567615	1568174	560	0599 ENSGALG00000000812	599	-	ENSGALG00000000812	1446253	1568107	overlapStart	492	67	NearestStart
28	2553362	2553900	539	0600 ENSGALG00000024299	600	-	ENSGALG00000024299	2553027	2553514	overlapStart	152	152	NearestStart
28	1331978	1333015	1038	0604 ENSGALG00000015962	604	-	ENSGALG00000015962	1332541	1333271	overlapEnd	1293	256	NearestStart
28	489048	489797	750	0606 ENSGALG00000000352	606	-	ENSGALG00000000352	465877	486322	upstream	-2726	2726	NearestStart
28	919820	920613	794	0608 ENSGALG00000000726	608	-	ENSGALG00000000726	910808	928361	inside	8541	7748	NearestStart
28	2553362	2553900	539	0600 ENSGALG00000015195	600	+	ENSGALG00000015195	2552956	2554329	inside	406	406	Overlapping
28	1056150	1059224	3075	0602 ENSGALG00000001830	602	+	ENSGALG00000001830	1051660	1059655	inside	4490	431	Overlapping
28	1331978	1333015	1038	0604 ENSGALG00000001580	604	+	ENSGALG00000001580	1324041	1333274	inside	7937	259	Overlapping
28	489048	489797	750	0606 ENSGALG00000000377	606	-	ENSGALG00000000377	487438	514001	inside	24953	1610	Overlapping
3	84253579	84253905	327	0609 ENSGALG00000015917	609	+	ENSGALG00000015917	84252820	84257463	inside	759	759	NearestStart
3	84254348	84257652	3305	0610 ENSGALG00000015917	610	+	ENSGALG00000015917	84252820	84257463	overlapEnd	1528	189	NearestStart
3	45405599	45405990	392	0614 ENSGALG00000021846	614	+	ENSGALG00000021846	45555981	45563580	upstream	-150382	149991	NearestStart
3	28965776	28966391	616	0617 ENSGALG00000020053	617	+	ENSGALG00000020053	28961738	28964225	downstream	4038	1551	NearestStart
3	28964992	28965661	670	0619 ENSGALG00000020053	619	+	ENSGALG00000020053	28961738	28964225	downstream	3254	767	NearestStart
3	14316	15089	774	0621 ENSGALG00000008125	621	+	ENSGALG00000008125	12615	15056	overlapEnd	1701	33	NearestStart
3	79028754	79029518	765	0622 ENSGALG00000015791	622	+	ENSGALG00000015791	79076202	79092557	upstream	-47448	46684	NearestStart
3	99400911	99401547	637	0623 ENSGALG00000016442	623	+	ENSGALG00000016442	99396972	99401207	overlapEnd	3939	296	NearestStart
3	39334285	39334811	527	0625 ENSGALG00000010838	625	+	ENSGALG00000010838	39296767	39332813	downstream	37518	1472	NearestStart
3	39335690	39336216	527	0626 ENSGALG00000010838	626	+	ENSGALG00000010838	39296767	39332813	downstream	38923	2877	NearestStart
3	16363886	16365631	1746	0627 ENSGALG00000008702	627	+	ENSGALG00000008702	16362395	16368355	inside	1491	1491	NearestStart
3	25506121	25506278	158	0628 ENSGALG00000018109	628	+	ENSGALG00000018109	25325903	25325997	downstream	180218	180124	NearestStart
3	33326717	33327695	979	0629 ENSGALG00000010580	629	+	ENSGALG00000010580	33325402	33382165	inside	1315	1315	NearestStart
3	82343753	82344995	1243	0630 ENSGALG00000015890	630	+	ENSGALG00000015890	82357678	82366508	upstream	-13925	12683	NearestStart
3	18537170	18538305	1136	0633 ENSGALG00000009305	633	+	ENSGALG00000009305	18517648	18537587	overlapEnd	19522	417	NearestStart
3	77971797	77972590	794	0634 ENSGALG00000015605	634	+	ENSGALG00000015605	77969745	78112324	inside	2052	2052	NearestStart
3	21673799	21674693	895	0636 ENSGALG00000009652	636	+	ENSGALG00000009652	21496022	21868316	inside	177777	177777	NearestStart
3	8814273	8814967	695	0637 ENSGALG00000008942	637	+	ENSGALG00000008942	8844465	8860021	upstream	-30192	29498	NearestStart
3	81674164	81675118	955	0638 ENSGALG00000019910	638	+	ENSGALG00000019910	81779522	81780718	upstream	-105358	104404	NearestStart
3	4404445	4405226	782	0639 ENSGALG00000008701	639	+	ENSGALG00000008701	4400995	4435726	inside	3450	3450	NearestStart
3	107997604	107999053	1450	0640 ENSGALG00000016587	640	+	ENSGALG00000016587	107997660	108001960	overlapStart	-56	56	NearestStart
3	41703906	41705046	1141	0642 ENSGALG00000011073	642	+	ENSGALG00000011073	41654350	41658274	downstream	49556	45632	NearestStart
3	10407642	10409038	1397	0643 ENSGALG00000008774	643	+	ENSGALG00000008774	10405073	10541919	inside	2569	2569	NearestStart
3	88388809	88389231	423	0644 ENSGALG00000022902	644	+	ENSGALG00000022902	88399882	88401568	upstream	-11073	10651	NearestStart
3	9941413	9942926	1514	0646 ENSGALG00000008779	646	+	ENSGALG00000008779	9927922	9942266	overlapEnd	13491	660	NearestStart
3	64662927	64663092	166	0647 ENSGALG00000014876	647	+	ENSGALG00000014876	64469594	64551037	downstream	193333	111890	NearestStart
3	18407316	18408066	751	0649 ENSGALG00000009303	649	+	ENSGALG00000009303	18409026	18495980	upstream	-1710	960	NearestStart
3	17385537	17386218	682	0653 ENSGALG00000008530	653	+	ENSGALG00000008530	17373450	17380530	downstream	12087	5007	NearestStart
3	57042856	57043386	531	0656 ENSGALG00000013900	656	+	ENSGALG00000013900	56993300	57101727	inside	49556	49556	NearestStart
3	39424989	39426049	1061	0658 ENSGALG00000010982	658	+	ENSGALG00000010982	39401227	39437622	inside	23762	11573	NearestStart
3	74455503	74456073	571	0660 ENSGALG00000022967	660	+	ENSGALG00000022967	74420241	74421733	downstream	35262	33770	NearestStart
3	4269322	4271138	1817	0668 ENSGALG00000008567	668	+	ENSGALG00000008567	4259656	4275687	inside	9666	4549	NearestStart
3	90212578	90213602	1025	0669 ENSGALG00000016293	669	+	ENSGALG00000016293	90160798	90213945	inside	51780	343	NearestStart
3	92196200	92197057	858	0672 ENSGALG00000016341	672	+	ENSGALG00000016341	92694359	93004593	upstream	-498159	497302	NearestStart
3	53695648	53696451	804	0673 ENSGALG00000013727	673	+	ENSGALG00000013727	53695197	53758648	inside	451	451	NearestStart
3	82820868	82821954	1087	0674 ENSGALG00000015895	674	+	ENSGALG00000015895	82820828	82821976	inside	40	22	NearestStart
3	78545079	78545544	466	0675 ENSGALG00000022959	675	+	ENSGALG00000022959	78545933	78547248	upstream	-854	389	NearestStart
3	78163020	78163805	786	0676 ENSGALG00000015733	676	+	ENSGALG00000015733	78157298	78252480	inside	5722	5722	NearestStart
3	91173178	91173500	323	0611 ENSGALG00000017926	611	-	ENSGALG00000017926	91173171	91173499	overlapStart	321	1	NearestStart
3	58703555	58703892	338	0612 ENSGALG00000024890	612	-	ENSGALG00000024890	58703022	58703094	upstream	-461	461	NearestStart
3	28336751	28337695	945	0613 ENSGALG00000010023	613	-	ENSGALG00000010023	28336804	28349540	overlapEnd	12789	53	NearestStart
3	16462335	16463383	1049	0615 ENSGALG00000008667	615	-	ENSGALG00000008667	16459873	16473343	inside	11008	2462	NearestStart
3	58702013	58702253	241	0616 ENSGALG00000025337	616	-	ENSGALG00000025337	58701636	58701722	upstream	-291	291	NearestStart
3	16460994	16461326	333	0618 ENSGALG00000008667	618	-	ENSGALG00000008667	16459873	16473343	inside	12349	1121	NearestStart
3	28339838	28340283	446	0620 ENSGALG00000010023	620	-	ENSGALG00000010023	28336804	28349540	inside	9702	3034	NearestStart
3	108001295	108001628	334	0624 ENSGALG00000022836	624	-	ENSGALG00000022836	107998118	108001514	overlapStart	219	114	NearestStart
3	108266207	108267653	1447	0631 ENSGALG00000016609	631	-	ENSGALG00000016609	108243764	108250454	upstream	-15753	15753	NearestStart
3	16460196	16460919	724	0632 ENSGALG00000008667	632	-	ENSGALG00000008667	16459873	16473343	inside	13147	323	NearestStart
3	66090321	66091026	706	0635 ENSGALG00000014907	635	-	ENSGALG00000014907	66056271	66102076	inside	11755	11050	NearestStart
3	112801993	112804074	2082	0641 ENSGALG00000016719	641	-	ENSGALG00000016719	112761243	112790191	upstream	-11802	11802	NearestStart
3	19681165	19682175	1011	0645 ENSGALG00000009453	645	-	ENSGALG00000009453	19747450	19754284	downstream	73119	65275	NearestStart
3	60531903	60532260	358	0648 ENSGALG00000014014	648	-	ENSGALG00000014014	60269852	60565271	inside	33368	33011	NearestStart
3	34824721	34825358	638	0650 ENSGALG00000010612	650	-	ENSGALG00000010612	34793128	34831223	inside	6502	5865	NearestStart
3	27846749	27846864	116	0651 ENSGALG00000021850	651	-	ENSGALG00000021850	27829046	27871655	inside	24906	17703	NearestStart
3	49999528	50000764	1237	0652 ENSGALG00000012359	652	-	ENSGALG00000012359	49993051	50003135	inside	3607	2371	NearestStart
3	14649869	14650673	805	0654 ENSGALG00000008996	654	-	ENSGALG00000008996	14665607	14679837	downstream	29968	14934	NearestStart
3	58704204	58704283	80	0655 ENSGALG00000013990	655	-	ENSGALG00000013990	58700483	58704444	inside	240	161	NearestStart
3	107343630	107344624	995	0657 ENSGALG00000016512	657	-	ENSGALG00000016512	107320785	107346140	inside	2510	1516	NearestStart
3	37113888	37114468	581	0659 ENSGALG00000010768	659	-	ENSGALG00000010768	37141043	37142299	downstream	28411	26575	NearestStart
3	27425380	27426138	759	0661 ENSGALG00000009990	661	-	ENSGALG00000009990	27282932	27404726	upstream	-20654	20654	NearestStart
3	23042191	23042590	400	0662 ENSGALG00000009821	662	-	ENSGALG00000009821	23074894	23078363	downstream	36172	32304	NearestStart
3	4214461	4216827	2367	0663 ENSGALG00000008543	663	-	ENSGALG00000008543	4223108	4224040	downstream	9579	6281	NearestStart
3	17084116	17085002	887	0664 ENSGALG00000008550	664	-	ENSGALG00000008550	17022235	17070586	upstream	-13530	13530	NearestStart
3	28893381	28893919	539	0665 ENSGALG00000018110	665	-	ENSGALG00000018110	28916587	28916672	downstream	23291	22668	NearestStart
3	71172633	71173385	753	0666 ENSGALG00000015388	666	-	ENSGALG00000015388	70989005	71009802	upstream	-162831	162831	NearestStart
3	155344	156064	721	0667 ENSGALG00000000491	667	-	ENSGALG00000000491	149557	174493	inside	19149	5787	NearestStart
3	72801310	72802006	697	0670 ENSGALG00000015434	670	-	ENSGALG00000015434	72829195	73073742	downstream	272432	27189	NearestStart
3	47692735	47693388	654	0671 ENSGALG00000011663	671	-	ENSGALG00000011663	47664073	47702596	inside	9861	9208	NearestStart
3	58703555	58703892	338	0612 ENSGALG00000013990	612	-	ENSGALG00000013990	58700483	58704444	inside	889	552	Overlapping
3	58702013	58702253	241	0616 ENSGALG00000013990	616	-	ENSGALG00000013990	58700483	58704444	inside	2431	1530	Overlapping
3	108001295	108001628	334	0624 ENSGALG00000016587	624	+	ENSGALG00000016587	107997660	108001960	inside	3635	332	Overlapping
3	108266207	108267653	1447	0631 ENSGALG00000016617	631	-	ENSGALG00000016617	108258004	108365176	inside	98969	8203	Overlapping
3	107997604	107999053	1450	0640 ENSGALG00000022836	640	-	ENSGALG00000022836	107998118	108001514	overlapEnd	3910	514	Overlapping
3	88388809	88389231	423	0644 ENSGALG00000016267	644	-	ENSGALG00000016267	88373046	88409177	inside	20368	15763	Overlapping
3	17385537	17386218	682	0653 ENSGALG00000008515	653	-	ENSGALG00000008515	17383083	17413575	inside	28038	2454	Overlapping
3	4214461	4216827	2367	0663 ENSGALG00000008536	663	+	ENSGALG00000008536	4198172	4220558	inside	16289	3731	Overlapping
3	78545079	78545544	466	0675 ENSGALG00000015780	675	-	ENSGALG00000015780	78545064	78547319	inside	2240	15	Overlapping
4	26253865	26254307	443	0678 ENSGALG00000009655	678	+	ENSGALG00000009655	26307508	26321745	upstream	-53643	53201	NearestStart
4	34371629	34372188	560	0679 ENSGALG00000024609	679	+	ENSGALG00000024609	34371660	34371730	includeFeature	-31	31	NearestStart
4	71294245	71294471	227	0682 ENSGALG00000000150	682	+	ENSGALG00000000150	71290032	71462361	inside	4213	4213	NearestStart
4	51519821	51520011	191	0683 ENSGALG00000011553	683	+	ENSGALG00000011553	51520109	51520930	upstream	-288	98	NearestStart
4	16637369	16638100	732	0684 ENSGALG00000008633	684	+	ENSGALG00000008633	16638499	16663940	upstream	-1130	399	NearestStart
4	71255285	71255576	292	0685 ENSGALG00000014304	685	+	ENSGALG00000014304	71245436	71249625	downstream	9849	5660	NearestStart
4	34369745	34371347	1603	0686 ENSGALG00000024609	686	+	ENSGALG00000024609	34371660	34371730	upstream	-1915	313	NearestStart
4	44763977	44764177	201	0687 ENSGALG00000010751	687	+	ENSGALG00000010751	44760525	44761084	downstream	3452	2893	NearestStart
4	71290927	71291872	946	0688 ENSGALG00000000150	688	+	ENSGALG00000000150	71290032	71462361	inside	895	895	NearestStart
4	1965464	1965971	508	0689 ENSGALG00000004918	689	+	ENSGALG00000004918	1969782	1970387	upstream	-4318	3811	NearestStart
4	2011490	2012574	1085	0691 ENSGALG00000004958	691	+	ENSGALG00000004958	2009589	2020513	inside	1901	1901	NearestStart
4	71246463	71247408	946	0693 ENSGALG00000014304	693	+	ENSGALG00000014304	71245436	71249625	inside	1027	1027	NearestStart
4	21093931	21094445	515	0694 ENSGALG00000009237	694	+	ENSGALG00000009237	21101221	21108622	upstream	-7290	6776	NearestStart
4	65178514	65179180	667	0695 ENSGALG00000013663	695	+	ENSGALG00000013663	65114153	65117535	downstream	64361	60979	NearestStart
4	16670099	16671874	1776	0696 ENSGALG00000008645	696	+	ENSGALG00000008645	16664299	16672584	inside	5800	710	NearestStart
4	1863923	1865183	1261	0697 ENSGALG00000004831	697	+	ENSGALG00000004831	1862580	1865080	overlapEnd	1343	103	NearestStart
4	4251026	4252397	1372	0699 ENSGALG00000006190	699	+	ENSGALG00000006190	4237102	4240384	downstream	13924	10642	NearestStart
4	87842426	87842949	524	0700 ENSGALG00000015718	700	+	ENSGALG00000015718	87707985	87871087	inside	134441	28138	NearestStart
4	60068683	60069550	868	0701 ENSGALG00000012216	701	+	ENSGALG00000012216	59924083	60161259	inside	144600	91709	NearestStart
4	1432355	1434571	2217	0702 ENSGALG00000004113	702	+	ENSGALG00000004113	1432944	1433918	includeFeature	-589	589	NearestStart
4	12048596	12049143	548	0703 ENSGALG00000007646	703	+	ENSGALG00000007646	12046226	12134912	inside	2370	2370	NearestStart
4	47865107	47865337	231	0706 ENSGALG00000025353	706	+	ENSGALG00000025353	47863649	47863731	downstream	1458	1376	NearestStart
4	93613666	93616183	2518	0712 ENSGALG00000016102	712	+	ENSGALG00000016102	93705150	93709483	upstream	-91484	88967	NearestStart
4	17194312	17195207	896	0714 ENSGALG00000008888	714	+	ENSGALG00000008888	17149659	17318676	inside	44653	44653	NearestStart
4	47253649	47254808	1160	0716 ENSGALG00000025497	716	+	ENSGALG00000025497	47248384	47248473	downstream	5265	5176	NearestStart
4	1493066	1494887	1822	0722 ENSGALG00000004093	722	+	ENSGALG00000004093	1492764	1497028	inside	302	302	NearestStart
4	61694418	61694839	422	0724 ENSGALG00000000056	724	+	ENSGALG00000000056	61725647	61750259	upstream	-31229	30808	NearestStart
4	21078435	21079194	760	0726 ENSGALG00000009237	726	+	ENSGALG00000009237	21101221	21108622	upstream	-22786	22027	NearestStart
4	51592638	51593305	668	0727 ENSGALG00000025298	727	+	ENSGALG00000025298	51588988	51589077	downstream	3650	3561	NearestStart
4	5257695	5259042	1348	0728 ENSGALG00000006822	728	+	ENSGALG00000006822	5230869	5281762	inside	26826	22720	NearestStart
4	44133791	44134405	615	0729 ENSGALG00000020203	729	+	ENSGALG00000020203	44342656	44379240	upstream	-208865	208251	NearestStart
4	19041500	19042407	908	0677 ENSGALG00000009177	677	-	ENSGALG00000009177	18824681	18853447	upstream	-188053	188053	NearestStart
4	44740363	44741179	817	0680 ENSGALG00000010745	680	-	ENSGALG00000010745	44739576	44741238	inside	875	59	NearestStart
4	68030943	68031472	530	0681 ENSGALG00000013964	681	-	ENSGALG00000013964	68025835	68042137	inside	11194	5108	NearestStart
4	16698494	16699566	1073	0690 ENSGALG00000008675	690	-	ENSGALG00000008675	16692570	16694900	upstream	-3594	3594	NearestStart
4	86163002	86163572	571	0692 ENSGALG00000015698	692	-	ENSGALG00000015698	86151113	86160949	upstream	-2053	2053	NearestStart
4	2271961	2272913	953	0698 ENSGALG00000005507	698	-	ENSGALG00000005507	2255310	2269715	upstream	-2246	2246	NearestStart
4	16723399	16724279	881	0704 ENSGALG00000008687	704	-	ENSGALG00000008687	16723439	16724242	includeFeature	843	37	NearestStart
4	11557436	11558608	1173	0705 ENSGALG00000007570	705	-	ENSGALG00000007570	11536786	11543352	upstream	-14084	14084	NearestStart
4	81452160	81453746	1587	0707 ENSGALG00000014975	707	-	ENSGALG00000014975	81452321	81453727	includeFeature	1567	19	NearestStart
4	1525687	1525901	215	0708 ENSGALG00000004079	708	-	ENSGALG00000004079	1518548	1533519	inside	7832	7139	NearestStart
4	2255324	2256408	1085	0709 ENSGALG00000005493	709	-	ENSGALG00000005493	2243816	2249796	upstream	-5528	5528	NearestStart
4	82319350	82320288	939	0710 ENSGALG00000015523	710	-	ENSGALG00000015523	82259589	82272119	upstream	-47231	47231	NearestStart
4	30998048	30998564	517	0711 ENSGALG00000009865	711	-	ENSGALG00000009865	30911530	31027911	inside	29863	29347	NearestStart
4	19061627	19066864	5238	0713 ENSGALG00000009192	713	-	ENSGALG00000009192	19235977	19238472	downstream	176845	169113	NearestStart
4	2485781	2487470	1690	0715 ENSGALG00000005817	715	-	ENSGALG00000005817	2460956	2501895	inside	16114	14425	NearestStart
4	38584823	38585704	882	0717 ENSGALG00000010414	717	-	ENSGALG00000010414	38491129	38535024	upstream	-49799	49799	NearestStart
4	1755672	1757469	1798	0718 ENSGALG00000003860	718	-	ENSGALG00000003860	1705649	1744604	upstream	-11068	11068	NearestStart
4	40895197	40895345	149	0719 ENSGALG00000010636	719	-	ENSGALG00000010636	40884926	40900904	inside	5707	5559	NearestStart
4	3509142	3510373	1232	0720 ENSGALG00000006061	720	-	ENSGALG00000006061	3465682	3475173	upstream	-33969	33969	NearestStart
4	30956952	30957536	585	0721 ENSGALG00000009865	721	-	ENSGALG00000009865	30911530	31027911	inside	70959	45422	NearestStart
4	58714869	58716003	1135	0723 ENSGALG00000012074	723	-	ENSGALG00000012074	58699119	58725199	inside	10330	9196	NearestStart
4	1598633	1601508	2876	0725 ENSGALG00000003976	725	-	ENSGALG00000003976	1581961	1592179	upstream	-6454	6454	NearestStart
4	26253865	26254307	443	0678 ENSGALG00000009650	678	+	ENSGALG00000009650	26147216	26287325	inside	106649	33018	Overlapping
4	34371629	34372188	560	0679 ENSGALG00000010077	679	+	ENSGALG00000010077	34368660	34377223	inside	2969	2969	Overlapping
4	71294245	71294471	227	0682 ENSGALG00000014300	682	-	ENSGALG00000014300	71253053	71313062	inside	18817	18591	Overlapping
4	71255285	71255576	292	0685 ENSGALG00000014300	685	-	ENSGALG00000014300	71253053	71313062	inside	57777	2232	Overlapping
4	34369745	34371347	1603	0686 ENSGALG00000010077	686	+	ENSGALG00000010077	34368660	34377223	inside	1085	1085	Overlapping
4	44763977	44764177	201	0687 ENSGALG00000010755	687	-	ENSGALG00000010755	44762265	44768376	inside	4399	1712	Overlapping
4	71290927	71291872	946	0688 ENSGALG00000014300	688	-	ENSGALG00000014300	71253053	71313062	inside	22135	21190	Overlapping
4	16698494	16699566	1073	0690 ENSGALG00000008682	690	-	ENSGALG00000008682	16697566	16713741	inside	15247	928	Overlapping
4	4251026	4252397	1372	0699 ENSGALG00000006256	699	-	ENSGALG00000006256	4246166	4278626	inside	27600	4860	Overlapping
4	47865107	47865337	231	0706 ENSGALG00000023199	706	+	ENSGALG00000023199	47862660	47866453	inside	2447	1116	Overlapping
4	2255324	2256408	1085	0709 ENSGALG00000005507	709	-	ENSGALG00000005507	2255310	2269715	inside	14391	14	Overlapping
4	82319350	82320288	939	0710 ENSGALG00000015528	710	-	ENSGALG00000015528	82301685	82373211	inside	53861	17665	Overlapping
4	93613666	93616183	2518	0712 ENSGALG00000016098	712	+	ENSGALG00000016098	93462185	93671469	inside	151481	55286	Overlapping
4	3509142	3510373	1232	0720 ENSGALG00000006066	720	-	ENSGALG00000006066	3493228	3575260	inside	66118	15914	Overlapping
4	21078435	21079194	760	0726 ENSGALG00000009230	726	+	ENSGALG00000009230	21008486	21079076	overlapEnd	69949	118	Overlapping
5	60162181	60164252	2072	0731 ENSGALG00000012230	731	+	ENSGALG00000012230	60158129	60164309	inside	4052	57	NearestStart
5	60278779	60281763	2985	0733 ENSGALG00000012268	733	+	ENSGALG00000012268	60277814	60278591	downstream	965	188	NearestStart
5	2685873	2686603	731	0734 ENSGALG00000020520	734	+	ENSGALG00000020520	2649357	2650559	downstream	36516	35314	NearestStart
5	26079464	26081300	1837	0738 ENSGALG00000008421	738	+	ENSGALG00000008421	26079856	26084489	overlapStart	-392	392	NearestStart
5	9802973	9803586	614	0739 ENSGALG00000005632	739	+	ENSGALG00000005632	9811548	9843223	upstream	-8575	7962	NearestStart
5	60273689	60274324	636	0741 ENSGALG00000012267	741	+	ENSGALG00000012267	60273583	60274061	overlapEnd	106	106	NearestStart
5	34675685	34675866	182	0742 ENSGALG00000009845	742	+	ENSGALG00000009845	34633413	34635060	downstream	42272	40625	NearestStart
5	10712527	10713499	973	0744 ENSGALG00000005958	744	+	ENSGALG00000005958	10707839	10748376	inside	4688	4688	NearestStart
5	10162889	10163590	702	0746 ENSGALG00000023758	746	+	ENSGALG00000023758	10238943	10246854	upstream	-76054	75353	NearestStart
5	31844162	31844499	338	0750 ENSGALG00000009619	750	+	ENSGALG00000009619	31844242	31847050	overlapStart	-80	80	NearestStart
5	2742509	2743530	1022	0754 ENSGALG00000003748	754	+	ENSGALG00000003748	2774313	2799877	upstream	-31804	30783	NearestStart
5	3569748	3570060	313	0755 ENSGALG00000013297	755	+	ENSGALG00000013297	3543476	3573919	inside	26272	3859	NearestStart
5	19900616	19901268	653	0757 ENSGALG00000014573	757	+	ENSGALG00000014573	19911844	19939564	upstream	-11228	10576	NearestStart
5	1649400	1650375	976	0759 ENSGALG00000004201	759	+	ENSGALG00000004201	1647857	1652083	inside	1543	1543	NearestStart
5	57615136	57616334	1199	0760 ENSGALG00000022989	760	+	ENSGALG00000022989	57670945	57672880	upstream	-55809	54611	NearestStart
5	30325952	30326892	941	0761 ENSGALG00000017384	761	+	ENSGALG00000017384	30312502	30319566	downstream	13450	6386	NearestStart
5	35884339	35885857	1519	0762 ENSGALG00000009853	762	+	ENSGALG00000009853	35889862	35891082	upstream	-5523	4005	NearestStart
5	10244473	10245007	535	0766 ENSGALG00000023758	766	+	ENSGALG00000023758	10238943	10246854	inside	5530	1847	NearestStart
5	3794751	3795457	707	0769 ENSGALG00000012162	769	+	ENSGALG00000012162	3801695	3802194	upstream	-6944	6238	NearestStart
5	59058833	59060077	1245	0772 ENSGALG00000012213	772	+	ENSGALG00000012213	59054124	59060339	inside	4709	262	NearestStart
5	28841241	28843403	2163	0774 ENSGALG00000009352	774	+	ENSGALG00000009352	28669152	28827244	downstream	172089	13997	NearestStart
5	24014868	24015447	580	0778 ENSGALG00000008044	778	+	ENSGALG00000008044	24004510	24049140	inside	10358	10358	NearestStart
5	51987648	51988612	965	0730 ENSGALG00000011351	730	-	ENSGALG00000011351	51983049	51990571	inside	2923	1959	NearestStart
5	18045234	18045516	283	0732 ENSGALG00000007220	732	-	ENSGALG00000007220	18042629	18047153	inside	1919	1637	NearestStart
5	18048022	18049248	1227	0735 ENSGALG00000007220	735	-	ENSGALG00000007220	18042629	18047153	upstream	-869	869	NearestStart
5	18043637	18043902	266	0736 ENSGALG00000007220	736	-	ENSGALG00000007220	18042629	18047153	inside	3516	1008	NearestStart
5	41512580	41513249	670	0737 ENSGALG00000023099	737	-	ENSGALG00000023099	41512792	41517336	overlapEnd	4756	212	NearestStart
5	51994234	51994430	197	0740 ENSGALG00000011351	740	-	ENSGALG00000011351	51983049	51990571	upstream	-3663	3663	NearestStart
5	13665528	13665727	200	0743 ENSGALG00000006312	743	-	ENSGALG00000006312	13650836	13664669	upstream	-859	859	NearestStart
5	151619	152840	1222	0745 ENSGALG00000003619	745	-	ENSGALG00000003619	159607	160542	downstream	8923	6767	NearestStart
5	58092546	58093074	529	0747 ENSGALG00000012098	747	-	ENSGALG00000012098	58092387	58108968	inside	16422	159	NearestStart
5	27363615	27364384	770	0748 ENSGALG00000023276	748	-	ENSGALG00000023276	27354615	27362504	upstream	-1111	1111	NearestStart
5	17981600	17983151	1552	0749 ENSGALG00000007127	749	-	ENSGALG00000007127	17971908	17980019	upstream	-1581	1581	NearestStart
5	25242836	25243842	1007	0751 ENSGALG00000008181	751	-	ENSGALG00000008181	25193350	25249865	inside	7029	6023	NearestStart
5	56468774	56469002	229	0752 ENSGALG00000011861	752	-	ENSGALG00000011861	56405815	56423580	upstream	-45194	45194	NearestStart
5	490205	491983	1779	0753 ENSGALG00000024035	753	-	ENSGALG00000024035	453814	492781	inside	2576	798	NearestStart
5	30736890	30737495	606	0756 ENSGALG00000021813	756	-	ENSGALG00000021813	30685405	30810308	inside	73418	51485	NearestStart
5	57226897	57227143	247	0758 ENSGALG00000012005	758	-	ENSGALG00000012005	57196038	57222919	upstream	-3978	3978	NearestStart
5	38400618	38401075	458	0763 ENSGALG00000010030	763	-	ENSGALG00000010030	38353335	38401023	overlapStart	405	52	NearestStart
5	60250456	60251579	1124	0764 ENSGALG00000012263	764	-	ENSGALG00000012263	60242299	60262798	inside	12342	8157	NearestStart
5	48286603	48287072	470	0765 ENSGALG00000010999	765	-	ENSGALG00000010999	48298686	48342417	downstream	55814	11614	NearestStart
5	15196400	15197542	1143	0767 ENSGALG00000006583	767	-	ENSGALG00000006583	15155792	15194898	upstream	-1502	1502	NearestStart
5	46674737	46675640	904	0768 ENSGALG00000010707	768	-	ENSGALG00000010707	46683965	46685038	downstream	10301	8325	NearestStart
5	1	4578	4578	0770 ENSGALG00000024097	770	-	ENSGALG00000024097	63	1870	includeFeature	1869	62	NearestStart
5	26436292	26437142	851	0771 ENSGALG00000008476	771	-	ENSGALG00000008476	26436503	26440481	overlapEnd	4189	211	NearestStart
5	20659489	20660184	696	0773 ENSGALG00000007871	773	-	ENSGALG00000007871	20604264	20686717	inside	27228	26533	NearestStart
5	14725133	14726002	870	0775 ENSGALG00000006530	775	-	ENSGALG00000006530	14711561	14715932	upstream	-9201	9201	NearestStart
5	40309620	40310305	686	0776 ENSGALG00000010233	776	-	ENSGALG00000010233	40294510	40298794	upstream	-10826	10826	NearestStart
5	60502170	60503200	1031	0777 ENSGALG00000012341	777	-	ENSGALG00000012341	60468513	60479417	upstream	-22753	22753	NearestStart
5	5745131	5746326	1196	0779 ENSGALG00000023869	779	-	ENSGALG00000023869	5754591	5768802	downstream	23671	8265	NearestStart
5	26079464	26081300	1837	0738 ENSGALG00000023316	738	-	ENSGALG00000023316	26079787	26084461	overlapEnd	4997	323	Overlapping
5	151619	152840	1222	0745 ENSGALG00000003613	745	+	ENSGALG00000003613	126671	152482	overlapEnd	24948	358	Overlapping
5	151619	152840	1222	0745 ENSGALG00000024076	745	-	ENSGALG00000024076	146858	164220	inside	12601	4761	Overlapping
5	10162889	10163590	702	0746 ENSGALG00000005716	746	+	ENSGALG00000005716	9948204	10182210	inside	214685	18620	Overlapping
5	19900616	19901268	653	0757 ENSGALG00000013532	757	+	ENSGALG00000013532	19864201	19905407	inside	36415	4139	Overlapping
5	10244473	10245007	535	0766 ENSGALG00000005750	766	-	ENSGALG00000005750	10238479	10272345	inside	27872	5994	Overlapping
5	15196400	15197542	1143	0767 ENSGALG00000006591	767	-	ENSGALG00000006591	15196413	15200769	overlapEnd	4369	13	Overlapping
5	46674737	46675640	904	0768 ENSGALG00000010703	768	+	ENSGALG00000010703	46640112	46680444	inside	34625	4804	Overlapping
5	1	4578	4578	0770 ENSGALG00000014598	770	-	ENSGALG00000014598	2708	12968	overlapEnd	12967	1870	Overlapping
5	14725133	14726002	870	0775 ENSGALG00000006546	775	-	ENSGALG00000006546	14722996	14745258	inside	20125	2137	Overlapping
5	60502170	60503200	1031	0777 ENSGALG00000012361	777	-	ENSGALG00000012361	60483154	60532097	inside	29927	19016	Overlapping
6	25632693	25633335	643	0780 ENSGALG00000008383	780	+	ENSGALG00000008383	25634354	25636063	upstream	-1661	1019	NearestStart
6	23776440	23780168	3729	0781 ENSGALG00000007603	781	+	ENSGALG00000007603	23776017	23784736	inside	423	423	NearestStart
6	31775832	31776768	937	0783 ENSGALG00000009433	783	+	ENSGALG00000009433	31764745	31782900	inside	11087	6132	NearestStart
6	35401279	35401458	180	0784 ENSGALG00000023387	784	+	ENSGALG00000023387	35379101	35381749	downstream	22178	19530	NearestStart
6	10191832	10192862	1031	0787 ENSGALG00000003165	787	+	ENSGALG00000003165	10189783	10235184	inside	2049	2049	NearestStart
6	17551419	17551883	465	0788 ENSGALG00000005422	788	+	ENSGALG00000005422	17527786	17564547	inside	23633	12664	NearestStart
6	12689617	12691515	1899	0790 ENSGALG00000024078	790	+	ENSGALG00000024078	12698755	12722711	upstream	-9138	7240	NearestStart
6	12907891	12909443	1553	0792 ENSGALG00000004653	792	+	ENSGALG00000004653	12918406	13014759	upstream	-10515	8963	NearestStart
6	24083342	24086069	2728	0793 ENSGALG00000007666	793	+	ENSGALG00000007666	24093195	24101544	upstream	-9853	7126	NearestStart
6	23535669	23537163	1495	0798 ENSGALG00000007479	798	+	ENSGALG00000007479	23533781	23536965	overlapEnd	1888	198	NearestStart
6	24723901	24725528	1628	0800 ENSGALG00000023599	800	+	ENSGALG00000023599	24730681	24733563	upstream	-6780	5153	NearestStart
6	24099993	24101613	1621	0801 ENSGALG00000007697	801	+	ENSGALG00000007697	24104165	24128087	upstream	-4172	2552	NearestStart
6	24759710	24760848	1139	0802 ENSGALG00000008114	802	+	ENSGALG00000008114	24759354	24762716	inside	356	356	NearestStart
6	14215679	14215800	122	0782 ENSGALG00000004871	782	-	ENSGALG00000004871	14211006	14215799	overlapStart	120	1	NearestStart
6	13033421	13033593	173	0785 ENSGALG00000004769	785	-	ENSGALG00000004769	13023616	13044776	inside	11355	9805	NearestStart
6	24253531	24256742	3212	0786 ENSGALG00000007803	786	-	ENSGALG00000007803	24254646	24259068	overlapEnd	5537	1115	NearestStart
6	22292743	22292970	228	0789 ENSGALG00000006955	789	-	ENSGALG00000006955	22272065	22278843	upstream	-13900	13900	NearestStart
6	18493813	18494602	790	0791 ENSGALG00000005698	791	-	ENSGALG00000005698	18486732	18494821	inside	1008	219	NearestStart
6	5300530	5301233	704	0794 ENSGALG00000002370	794	-	ENSGALG00000002370	5292624	5360091	inside	59561	7906	NearestStart
6	31679551	31680027	477	0795 ENSGALG00000021878	795	-	ENSGALG00000021878	31691840	31694390	downstream	14839	11813	NearestStart
6	12637961	12639406	1446	0796 ENSGALG00000004497	796	-	ENSGALG00000004497	12645401	12648493	downstream	10532	5995	NearestStart
6	23926258	23928214	1957	0797 ENSGALG00000023649	797	-	ENSGALG00000023649	23870956	23919007	upstream	-7251	7251	NearestStart
6	12993172	12993961	790	0799 ENSGALG00000004673	799	-	ENSGALG00000004673	12990618	12993771	overlapStart	599	190	NearestStart
6	33810517	33814565	4049	0803 ENSGALG00000009718	803	-	ENSGALG00000009718	33827554	33841745	downstream	31228	12989	NearestStart
6	12689617	12691515	1899	0790 ENSGALG00000004553	790	+	ENSGALG00000004553	12546460	12695719	inside	143157	4204	Overlapping
6	31679551	31680027	477	0795 ENSGALG00000009403	795	+	ENSGALG00000009403	31523590	31681162	inside	155961	1135	Overlapping
6	12637961	12639406	1446	0796 ENSGALG00000004482	796	+	ENSGALG00000004482	12623925	12642388	inside	14036	2982	Overlapping
6	12637961	12639406	1446	0796 ENSGALG00000004553	796	+	ENSGALG00000004553	12546460	12695719	inside	91501	56313	Overlapping
6	12993172	12993961	790	0799 ENSGALG00000004653	799	+	ENSGALG00000004653	12918406	13014759	inside	74766	20798	Overlapping
6	24723901	24725528	1628	0800 ENSGALG00000008099	800	+	ENSGALG00000008099	24706985	24725663	inside	16916	135	Overlapping
6	24099993	24101613	1621	0801 ENSGALG00000007666	801	+	ENSGALG00000007666	24093195	24101544	overlapEnd	6798	69	Overlapping
7	24934701	24935607	907	0805 ENSGALG00000011478	805	+	ENSGALG00000011478	24933611	25012302	inside	1090	1090	NearestStart
7	23769757	23770011	255	0806 ENSGALG00000011328	806	+	ENSGALG00000011328	23767273	23770438	inside	2484	427	NearestStart
7	1135026	1135200	175	0808 ENSGALG00000002632	808	+	ENSGALG00000002632	1075007	1135608	inside	60019	408	NearestStart
7	13663780	13664490	711	0809 ENSGALG00000008610	809	+	ENSGALG00000008610	13680883	13697680	upstream	-17103	16393	NearestStart
7	24309840	24310245	406	0812 ENSGALG00000023249	812	+	ENSGALG00000023249	24180711	24228415	downstream	129129	81425	NearestStart
7	11605436	11606115	680	0815 ENSGALG00000023603	815	+	ENSGALG00000023603	11535502	11544568	downstream	69934	60868	NearestStart
7	17947483	17948594	1112	0818 ENSGALG00000025238	818	+	ENSGALG00000025238	17931020	17931119	downstream	16463	16364	NearestStart
7	17996509	17997359	851	0820 ENSGALG00000009321	820	+	ENSGALG00000009321	17997859	18048845	upstream	-1350	500	NearestStart
7	2805071	2805813	743	0821 ENSGALG00000002944	821	+	ENSGALG00000002944	2805103	2906856	overlapStart	-32	32	NearestStart
7	23636313	23637086	774	0823 ENSGALG00000011233	823	+	ENSGALG00000011233	23640259	23641044	upstream	-3946	3173	NearestStart
7	24060287	24061416	1130	0828 ENSGALG00000011427	828	+	ENSGALG00000011427	24056297	24084766	inside	3990	3990	NearestStart
7	100982	101171	190	0829 ENSGALG00000002268	829	+	ENSGALG00000002268	86041	99715	downstream	14941	1267	NearestStart
7	9052644	9053018	375	0830 ENSGALG00000023651	830	+	ENSGALG00000023651	9066441	9066878	upstream	-13797	13423	NearestStart
7	23833188	23835493	2306	0832 ENSGALG00000011335	832	+	ENSGALG00000011335	23821475	23852324	inside	11713	11713	NearestStart
7	12568739	12569536	798	0804 ENSGALG00000008381	804	-	ENSGALG00000008381	12563815	12575227	inside	6488	4924	NearestStart
7	24874585	24874757	173	0807 ENSGALG00000011472	807	-	ENSGALG00000011472	24873612	24876160	inside	1575	973	NearestStart
7	11281573	11282569	997	0810 ENSGALG00000008118	810	-	ENSGALG00000008118	11272217	11296595	inside	15022	9356	NearestStart
7	12792496	12793002	507	0811 ENSGALG00000008435	811	-	ENSGALG00000008435	12824476	12830293	downstream	37797	31474	NearestStart
7	34972324	34973331	1008	0813 ENSGALG00000012440	813	-	ENSGALG00000012440	34930789	34961038	upstream	-11286	11286	NearestStart
7	32434512	32435326	815	0814 ENSGALG00000012357	814	-	ENSGALG00000012357	32377035	32379342	upstream	-55170	55170	NearestStart
7	24875405	24875925	521	0816 ENSGALG00000011472	816	-	ENSGALG00000011472	24873612	24876160	inside	755	235	NearestStart
7	23935290	23937367	2078	0817 ENSGALG00000011355	817	-	ENSGALG00000011355	23942411	23952897	downstream	17607	5044	NearestStart
7	24137305	24138392	1088	0819 ENSGALG00000011452	819	-	ENSGALG00000011452	24114332	24131664	upstream	-5641	5641	NearestStart
7	21297184	21298114	931	0822 ENSGALG00000011009	822	-	ENSGALG00000011009	21296121	21351328	inside	54144	1063	NearestStart
7	6313732	6314663	932	0824 ENSGALG00000004288	824	-	ENSGALG00000004288	6177677	6318372	inside	4640	3709	NearestStart
7	13644105	13644362	258	0825 ENSGALG00000008590	825	-	ENSGALG00000008590	13640562	13644718	inside	613	356	NearestStart
7	38040085	38040687	603	0826 ENSGALG00000023103	826	-	ENSGALG00000023103	38068967	38078256	downstream	38171	28280	NearestStart
7	28730325	28732389	2065	0827 ENSGALG00000011699	827	-	ENSGALG00000011699	28535221	28732269	overlapStart	1944	120	NearestStart
7	27501933	27503093	1161	0831 ENSGALG00000020633	831	-	ENSGALG00000020633	27439436	27439572	upstream	-62361	62361	NearestStart
7	17294295	17295317	1023	0833 ENSGALG00000020770	833	-	ENSGALG00000020770	17307882	17308078	downstream	13783	12565	NearestStart
7	23935290	23937367	2078	0817 ENSGALG00000011434	817	-	ENSGALG00000011434	23911038	24102479	inside	167189	24252	Overlapping
7	17947483	17948594	1112	0818 ENSGALG00000009293	818	+	ENSGALG00000009293	17889751	17966547	inside	57732	17953	Overlapping
7	24137305	24138392	1088	0819 ENSGALG00000011462	819	+	ENSGALG00000011462	24093838	24180461	inside	43467	42069	Overlapping
7	23636313	23637086	774	0823 ENSGALG00000011324	823	+	ENSGALG00000011324	23586546	23763395	inside	49767	49767	Overlapping
7	38040085	38040687	603	0826 ENSGALG00000012561	826	+	ENSGALG00000012561	38002476	38069599	inside	37609	28912	Overlapping
7	24060287	24061416	1130	0828 ENSGALG00000011434	828	-	ENSGALG00000011434	23911038	24102479	inside	42192	41063	Overlapping
7	9052644	9053018	375	0830 ENSGALG00000007712	830	+	ENSGALG00000007712	8983304	9065916	inside	69340	12898	Overlapping
7	27501933	27503093	1161	0831 ENSGALG00000011630	831	+	ENSGALG00000011630	27081494	27526652	inside	420439	23559	Overlapping
8	25058127	25058540	414	0834 ENSGALG00000010613	834	+	ENSGALG00000010613	25056687	25090091	inside	1440	1440	NearestStart
8	21482001	21482717	717	0835 ENSGALG00000017874	835	+	ENSGALG00000017874	21482678	21482749	overlapStart	-677	32	NearestStart
8	27932851	27933982	1132	0838 ENSGALG00000010924	838	+	ENSGALG00000010924	27824188	28056676	inside	108663	108663	NearestStart
8	21870643	21871896	1254	0839 ENSGALG00000010244	839	+	ENSGALG00000010244	21869964	21887980	inside	679	679	NearestStart
8	21484125	21484367	243	0848 ENSGALG00000024758	848	+	ENSGALG00000024758	21483929	21484000	downstream	196	125	NearestStart
8	4137227	4139063	1837	0849 ENSGALG00000002914	849	+	ENSGALG00000002914	4170693	4175842	upstream	-33466	31630	NearestStart
8	28137520	28138120	601	0858 ENSGALG00000010934	858	+	ENSGALG00000010934	28103057	28235337	inside	34463	34463	NearestStart
8	5739236	5740712	1477	0861 ENSGALG00000003445	861	+	ENSGALG00000003445	5739240	5751038	overlapStart	-4	4	NearestStart
8	7948048	7948920	873	0836 ENSGALG00000020926	836	-	ENSGALG00000020926	7948203	7948589	includeFeature	541	155	NearestStart
8	14753639	14754277	639	0837 ENSGALG00000005922	837	-	ENSGALG00000005922	14745903	14754551	inside	912	274	NearestStart
8	21485883	21490883	5001	0840 ENSGALG00000010126	840	-	ENSGALG00000010126	21486739	21490204	includeFeature	4321	679	NearestStart
8	18120478	18121544	1067	0841 ENSGALG00000008871	841	-	ENSGALG00000008871	17887988	18190610	inside	70132	69066	NearestStart
8	14748279	14748854	576	0842 ENSGALG00000017873	842	-	ENSGALG00000017873	14748802	14748897	overlapEnd	618	43	NearestStart
8	7944498	7944797	300	0843 ENSGALG00000020927	843	-	ENSGALG00000020927	7941595	7944822	inside	324	25	NearestStart
8	29478402	29479390	989	0844 ENSGALG00000011229	844	-	ENSGALG00000011229	29463616	29474564	upstream	-3838	3838	NearestStart
8	6112845	6114053	1209	0845 ENSGALG00000023725	845	-	ENSGALG00000023725	6111170	6111439	upstream	-1406	1406	NearestStart
8	4016292	4018730	2439	0846 ENSGALG00000002771	846	-	ENSGALG00000002771	4010725	4024472	inside	8180	5567	NearestStart
8	3937896	3941515	3620	0847 ENSGALG00000021114	847	-	ENSGALG00000021114	3940603	3942265	overlapEnd	4369	750	NearestStart
8	21952394	21952922	529	0850 ENSGALG00000010287	850	-	ENSGALG00000010287	21945498	21951451	upstream	-943	943	NearestStart
8	14749565	14749833	269	0851 ENSGALG00000017873	851	-	ENSGALG00000017873	14748802	14748897	upstream	-668	668	NearestStart
8	7390208	7391005	798	0852 ENSGALG00000023675	852	-	ENSGALG00000023675	7381938	7383131	upstream	-7077	7077	NearestStart
8	3787135	3788317	1183	0853 ENSGALG00000002667	853	-	ENSGALG00000002667	3809929	3820843	downstream	33708	21612	NearestStart
8	1345389	1346165	777	0854 ENSGALG00000002106	854	-	ENSGALG00000002106	1334428	1348916	inside	3527	2751	NearestStart
8	28045283	28045815	533	0855 ENSGALG00000023197	855	-	ENSGALG00000023197	28044591	28045515	overlapStart	232	232	NearestStart
8	2679936	2681187	1252	0856 ENSGALG00000002431	856	-	ENSGALG00000002431	2667080	2699650	inside	19714	12856	NearestStart
8	12704842	12705304	463	0857 ENSGALG00000005344	857	-	ENSGALG00000005344	12670201	12685559	upstream	-19283	19283	NearestStart
8	4101261	4104921	3661	0859 ENSGALG00000002803	859	-	ENSGALG00000002803	4035076	4100492	upstream	-769	769	NearestStart
8	8160862	8161541	680	0860 ENSGALG00000004784	860	-	ENSGALG00000004784	8093947	8155265	upstream	-5597	5597	NearestStart
8	21575839	21577970	2132	0862 ENSGALG00000010140	862	-	ENSGALG00000010140	21526508	21620843	inside	45004	42873	NearestStart
8	21482001	21482717	717	0835 ENSGALG00000010124	835	+	ENSGALG00000010124	21479975	21484352	inside	2026	1635	Overlapping
8	14748279	14748854	576	0842 ENSGALG00000005922	842	-	ENSGALG00000005922	14745903	14754551	inside	6272	2376	Overlapping
8	21484125	21484367	243	0848 ENSGALG00000010124	848	+	ENSGALG00000010124	21479975	21484352	overlapEnd	4150	15	Overlapping
8	4137227	4139063	1837	0849 ENSGALG00000002894	849	-	ENSGALG00000002894	4104687	4170957	inside	33730	31894	Overlapping
8	14749565	14749833	269	0851 ENSGALG00000005922	851	-	ENSGALG00000005922	14745903	14754551	inside	4986	3662	Overlapping
8	7390208	7391005	798	0852 ENSGALG00000004538	852	-	ENSGALG00000004538	7386645	7404404	inside	14196	3563	Overlapping
8	3787135	3788317	1183	0853 ENSGALG00000002658	853	+	ENSGALG00000002658	3738047	3807128	inside	49088	18811	Overlapping
8	28045283	28045815	533	0855 ENSGALG00000010924	855	+	ENSGALG00000010924	27824188	28056676	inside	221095	10861	Overlapping
8	4101261	4104921	3661	0859 ENSGALG00000002894	859	-	ENSGALG00000002894	4104687	4170957	overlapEnd	69696	234	Overlapping
8	5739236	5740712	1477	0861 ENSGALG00000003443	861	+	ENSGALG00000003443	5739588	5741680	overlapStart	-352	352	Overlapping
9	24002266	24002558	293	0865 ENSGALG00000009594	865	+	ENSGALG00000009594	23996273	24003889	inside	5993	1331	NearestStart
9	17301331	17301919	589	0867 ENSGALG00000025637	867	+	ENSGALG00000025637	17299624	17299753	downstream	1707	1578	NearestStart
9	16427928	16428910	983	0868 ENSGALG00000007738	868	+	ENSGALG00000007738	16426216	16430738	inside	1712	1712	NearestStart
9	16429236	16430293	1058	0869 ENSGALG00000007738	869	+	ENSGALG00000007738	16426216	16430738	inside	3020	445	NearestStart
9	16219554	16220151	598	0870 ENSGALG00000007611	870	+	ENSGALG00000007611	16218088	16220771	inside	1466	620	NearestStart
9	6076999	6077436	438	0871 ENSGALG00000005788	871	+	ENSGALG00000005788	6063246	6117883	inside	13753	13753	NearestStart
9	24008660	24009055	396	0872 ENSGALG00000009651	872	+	ENSGALG00000009651	24010707	24014987	upstream	-2047	1652	NearestStart
9	5512689	5513449	761	0873 ENSGALG00000006488	873	+	ENSGALG00000006488	5517719	5569449	upstream	-5030	4270	NearestStart
9	24002819	24003937	1119	0874 ENSGALG00000009594	874	+	ENSGALG00000009594	23996273	24003889	overlapEnd	6546	48	NearestStart
9	16059238	16060917	1680	0879 ENSGALG00000007496	879	+	ENSGALG00000007496	16070126	16078930	upstream	-10888	9209	NearestStart
9	3544198	3547124	2927	0880 ENSGALG00000002277	880	+	ENSGALG00000002277	3548316	3562045	upstream	-4118	1192	NearestStart
9	16434478	16436005	1528	0881 ENSGALG00000023868	881	+	ENSGALG00000023868	16435770	16436978	overlapStart	-1292	235	NearestStart
9	6225409	6226287	879	0883 ENSGALG00000005667	883	+	ENSGALG00000005667	6221360	6236236	inside	4049	4049	NearestStart
9	6148827	6149543	717	0888 ENSGALG00000005772	888	+	ENSGALG00000005772	6144963	6157945	inside	3864	3864	NearestStart
9	25079915	25080451	537	0891 ENSGALG00000010373	891	+	ENSGALG00000010373	25101297	25102316	upstream	-21382	20846	NearestStart
9	16659655	16661859	2205	0893 ENSGALG00000023866	893	+	ENSGALG00000023866	16667005	16669583	upstream	-7350	5146	NearestStart
9	21208280	21208917	638	0894 ENSGALG00000009298	894	+	ENSGALG00000009298	21177246	21246559	inside	31034	31034	NearestStart
9	6325245	6326594	1350	0896 ENSGALG00000020985	896	+	ENSGALG00000020985	6339174	6341177	upstream	-13929	12580	NearestStart
9	16643788	16644397	610	0897 ENSGALG00000023866	897	+	ENSGALG00000023866	16667005	16669583	upstream	-23217	22608	NearestStart
9	17307153	17307712	560	0863 ENSGALG00000008703	863	-	ENSGALG00000008703	17302254	17313255	inside	6102	4899	NearestStart
9	16080063	16084734	4672	0864 ENSGALG00000007502	864	-	ENSGALG00000007502	16080883	16082016	includeFeature	1953	820	NearestStart
9	17081325	17083980	2656	0866 ENSGALG00000008537	866	-	ENSGALG00000008537	17053810	17066207	upstream	-15118	15118	NearestStart
9	19598533	19599127	595	0875 ENSGALG00000009077	875	-	ENSGALG00000009077	19582956	19588026	upstream	-10507	10507	NearestStart
9	21017614	21018100	487	0876 ENSGALG00000009222	876	-	ENSGALG00000009222	20862417	20981264	upstream	-36350	36350	NearestStart
9	3754038	3756052	2015	0877 ENSGALG00000002342	877	-	ENSGALG00000002342	3676372	3778990	inside	24952	22938	NearestStart
9	16832137	16833437	1301	0878 ENSGALG00000008321	878	-	ENSGALG00000008321	16819000	16830007	upstream	-2130	2130	NearestStart
9	21444680	21445309	630	0882 ENSGALG00000009383	882	-	ENSGALG00000009383	21444890	21450528	overlapEnd	5848	210	NearestStart
9	12557152	12558310	1159	0884 ENSGALG00000006783	884	-	ENSGALG00000006783	12577780	12627682	downstream	70530	19470	NearestStart
9	24962848	24964493	1646	0885 ENSGALG00000010361	885	-	ENSGALG00000010361	24950173	24980528	inside	17680	12675	NearestStart
9	16399398	16400393	996	0886 ENSGALG00000007714	886	-	ENSGALG00000007714	16385380	16387046	upstream	-12352	12352	NearestStart
9	5639993	5640584	592	0887 ENSGALG00000006453	887	-	ENSGALG00000006453	5622785	5643560	inside	3567	2976	NearestStart
9	6720464	6720883	420	0889 ENSGALG00000005505	889	-	ENSGALG00000005505	6651428	6734668	inside	14204	13785	NearestStart
9	5648579	5649518	940	0890 ENSGALG00000006453	890	-	ENSGALG00000006453	5622785	5643560	upstream	-5019	5019	NearestStart
9	15612113	15613622	1510	0892 ENSGALG00000007337	892	-	ENSGALG00000007337	15438442	15751182	inside	139069	137560	NearestStart
9	23983268	23984044	777	0895 ENSGALG00000009593	895	-	ENSGALG00000009593	23965387	23976904	upstream	-6364	6364	NearestStart
9	23832687	23834273	1587	0898 ENSGALG00000009579	898	-	ENSGALG00000009579	23823965	23834346	inside	1659	73	NearestStart
9	24280834	24282388	1555	0899 ENSGALG00000009694	899	-	ENSGALG00000009694	24281401	24286374	overlapEnd	5540	567	NearestStart
9	17074960	17076366	1407	0900 ENSGALG00000008537	900	-	ENSGALG00000008537	17053810	17066207	upstream	-8753	8753	NearestStart
9	16080063	16084734	4672	0864 ENSGALG00000007505	864	-	ENSGALG00000007505	16082718	16083657	includeFeature	3594	1077	Overlapping
9	17301331	17301919	589	0867 ENSGALG00000008684	867	+	ENSGALG00000008684	17295296	17302173	inside	6035	254	Overlapping
9	24008660	24009055	396	0872 ENSGALG00000009634	872	-	ENSGALG00000009634	24006320	24024761	inside	16101	2340	Overlapping
9	6225409	6226287	879	0883 ENSGALG00000024281	883	-	ENSGALG00000024281	6225000	6230830	inside	5421	409	Overlapping
9	25079915	25080451	537	0891 ENSGALG00000010370	891	-	ENSGALG00000010370	25067488	25166173	inside	86258	12427	Overlapping
9	16659655	16661859	2205	0893 ENSGALG00000007767	893	+	ENSGALG00000007767	16519305	16665778	inside	140350	3919	Overlapping
9	6325245	6326594	1350	0896 ENSGALG00000005550	896	+	ENSGALG00000005550	6298123	6329524	inside	27122	2930	Overlapping
9	16643788	16644397	610	0897 ENSGALG00000007767	897	+	ENSGALG00000007767	16519305	16665778	inside	124483	21381	Overlapping
9	24280834	24282388	1555	0899 ENSGALG00000009682	899	+	ENSGALG00000009682	24273158	24320934	inside	7676	7676	Overlapping
Un_random	51472159	51472872	714	0901 ENSGALG00000021929	901	+	ENSGALG00000021929	51456902	51457065	downstream	15257	15094	NearestStart
Un_random	12105050	12106365	1316	0902 ENSGALG00000018570	902	+	ENSGALG00000018570	12095636	12096331	downstream	9414	8719	NearestStart
Un_random	9956589	9958199	1611	0903 ENSGALG00000008782	903	+	ENSGALG00000008782	9940815	9941879	downstream	15774	14710	NearestStart
Un_random	50923960	50925447	1488	0907 ENSGALG00000022081	907	+	ENSGALG00000022081	50917789	50918211	downstream	6171	5749	NearestStart
Un_random	57240466	57241521	1056	0908 ENSGALG00000022022	908	+	ENSGALG00000022022	57235704	57237243	downstream	4762	3223	NearestStart
Un_random	50919588	50920404	817	0909 ENSGALG00000022081	909	+	ENSGALG00000022081	50917789	50918211	downstream	1799	1377	NearestStart
Un_random	20440242	20440937	696	0911 ENSGALG00000009621	911	+	ENSGALG00000009621	20438261	20439143	downstream	1981	1099	NearestStart
Un_random	51398640	51400144	1505	0913 ENSGALG00000014492	913	+	ENSGALG00000014492	51418883	51419821	upstream	-20243	18739	NearestStart
Un_random	60089886	60091870	1985	0914 ENSGALG00000021997	914	+	ENSGALG00000021997	60091116	60092727	overlapStart	-1230	754	NearestStart
Un_random	6013926	6016958	3033	0915 ENSGALG00000022577	915	+	ENSGALG00000022577	6012580	6015223	overlapEnd	1346	1297	NearestStart
Un_random	15337237	15340129	2893	0916 ENSGALG00000012476	916	+	ENSGALG00000012476	15429476	15429979	upstream	-92239	89347	NearestStart
Un_random	54805071	54806119	1049	0917 ENSGALG00000000045	917	+	ENSGALG00000000045	54804837	54806095	overlapEnd	234	24	NearestStart
Un_random	16874672	16876991	2320	0920 ENSGALG00000001891	920	+	ENSGALG00000001891	16877163	16880802	upstream	-2491	172	NearestStart
Un_random	12324346	12328106	3761	0922 ENSGALG00000009600	922	+	ENSGALG00000009600	12315764	12324937	overlapEnd	8582	591	NearestStart
Un_random	1689401	1690063	663	0924 ENSGALG00000001321	924	+	ENSGALG00000001321	1717537	1718575	upstream	-28136	27474	NearestStart
Un_random	24040925	24041647	723	0926 ENSGALG00000010632	926	+	ENSGALG00000010632	24038738	24039300	downstream	2187	1625	NearestStart
Un_random	55992960	55994953	1994	0933 ENSGALG00000022034	933	+	ENSGALG00000022034	56045579	56046645	upstream	-52619	50626	NearestStart
Un_random	3478828	3480863	2036	0934 ENSGALG00000022594	934	+	ENSGALG00000022594	3486459	3497326	upstream	-7631	5596	NearestStart
Un_random	59710710	59711021	312	0935 ENSGALG00000013974	935	+	ENSGALG00000013974	59681451	59682421	downstream	29259	28289	NearestStart
Un_random	22809368	22810955	1588	0938 ENSGALG00000011585	938	+	ENSGALG00000011585	22789170	22790353	downstream	20198	19015	NearestStart
Un_random	63533754	63535934	2181	0939 ENSGALG00000021958	939	+	ENSGALG00000021958	63513585	63515455	downstream	20169	18299	NearestStart
Un_random	30246756	30247052	297	0942 ENSGALG00000013449	942	+	ENSGALG00000013449	30257552	30258742	upstream	-10796	10500	NearestStart
Un_random	21750382	21750690	309	0951 ENSGALG00000022428	951	+	ENSGALG00000022428	21746164	21747123	downstream	4218	3259	NearestStart
Un_random	15061481	15064188	2708	0956 ENSGALG00000022504	956	+	ENSGALG00000022504	15082500	15083304	upstream	-21019	18312	NearestStart
Un_random	27266348	27272266	5919	0958 ENSGALG00000022331	958	+	ENSGALG00000022331	27294133	27295092	upstream	-27785	21867	NearestStart
Un_random	14618441	14619609	1169	0961 ENSGALG00000019017	961	+	ENSGALG00000019017	14587742	14588183	downstream	30699	30258	NearestStart
Un_random	8933082	8933847	766	0962 ENSGALG00000004785	962	+	ENSGALG00000004785	8949562	8950942	upstream	-16480	15715	NearestStart
Un_random	21862212	21863266	1055	0964 ENSGALG00000022426	964	+	ENSGALG00000022426	21789623	21795189	downstream	72589	67023	NearestStart
Un_random	11404947	11406138	1192	0965 ENSGALG00000022521	965	+	ENSGALG00000022521	11434761	11436078	upstream	-29814	28623	NearestStart
Un_random	62501577	62503749	2173	0966 ENSGALG00000021969	966	+	ENSGALG00000021969	62571840	62573225	upstream	-70263	68091	NearestStart
Un_random	24055901	24056466	566	0968 ENSGALG00000021233	968	+	ENSGALG00000021233	24056980	24057690	upstream	-1079	514	NearestStart
Un_random	10557478	10558085	608	0969 ENSGALG00000022530	969	+	ENSGALG00000022530	10542849	10544932	downstream	14629	12546	NearestStart
Un_random	22699367	22701167	1801	0970 ENSGALG00000022403	970	+	ENSGALG00000022403	22698735	22699274	downstream	632	93	NearestStart
Un_random	52957942	52958510	569	0973 ENSGALG00000000463	973	+	ENSGALG00000000463	52917873	52923267	downstream	40069	34675	NearestStart
Un_random	38250182	38252310	2129	0974 ENSGALG00000020582	974	+	ENSGALG00000020582	38233995	38236154	downstream	16187	14028	NearestStart
Un_random	49039370	49042241	2872	0982 ENSGALG00000007842	982	+	ENSGALG00000007842	49002081	49019401	downstream	37289	19969	NearestStart
Un_random	10781377	10782201	825	0984 ENSGALG00000022527	984	+	ENSGALG00000022527	10794981	10796910	upstream	-13604	12780	NearestStart
Un_random	5292826	5293430	605	0987 ENSGALG00000014181	987	+	ENSGALG00000014181	5368634	5369424	upstream	-75808	75204	NearestStart
Un_random	8806161	8807153	993	0990 ENSGALG00000022545	990	+	ENSGALG00000022545	8730977	8731936	downstream	75184	74225	NearestStart
Un_random	61522433	61523056	624	0991 ENSGALG00000005382	991	+	ENSGALG00000005382	61569165	61572651	upstream	-46732	46109	NearestStart
Un_random	63708252	63709017	766	0992 ENSGALG00000018604	992	+	ENSGALG00000018604	63670814	63671960	downstream	37438	36292	NearestStart
Un_random	54531600	54533070	1471	0993 ENSGALG00000022047	993	+	ENSGALG00000022047	54547117	54550735	upstream	-15517	14047	NearestStart
Un_random	15373521	15375054	1534	0994 ENSGALG00000012476	994	+	ENSGALG00000012476	15429476	15429979	upstream	-55955	54422	NearestStart
Un_random	10805092	10806485	1394	0995 ENSGALG00000022526	995	+	ENSGALG00000022526	10797126	10797984	downstream	7966	7108	NearestStart
Un_random	23626045	23628730	2686	0997 ENSGALG00000022373	997	+	ENSGALG00000022373	23628656	23631463	overlapStart	-2611	74	NearestStart
Un_random	7735383	7736322	940	0998 ENSGALG00000022556	998	+	ENSGALG00000022556	7741023	7741412	upstream	-5640	4701	NearestStart
Un_random	28030029	28033603	3575	1000 ENSGALG00000022320	1000	+	ENSGALG00000022320	28042589	28048930	upstream	-12560	8986	NearestStart
Un_random	59866013	59868285	2273	1001 ENSGALG00000000431	1001	+	ENSGALG00000000431	59831724	59832203	downstream	34289	33810	NearestStart
Un_random	51561551	51564138	2588	1003 ENSGALG00000022077	1003	+	ENSGALG00000022077	51567449	51568408	upstream	-5898	3311	NearestStart
Un_random	62520498	62521283	786	1004 ENSGALG00000021969	1004	+	ENSGALG00000021969	62571840	62573225	upstream	-51342	50557	NearestStart
Un_random	27353212	27355638	2427	1006 ENSGALG00000022329	1006	+	ENSGALG00000022329	27351040	27357252	inside	2172	1614	NearestStart
Un_random	23193835	23194866	1032	1007 ENSGALG00000010375	1007	+	ENSGALG00000010375	23169963	23170706	downstream	23872	23129	NearestStart
Un_random	5794836	5796435	1600	1010 ENSGALG00000007589	1010	+	ENSGALG00000007589	5795566	5799180	overlapStart	-730	730	NearestStart
Un_random	16867176	16868012	837	1011 ENSGALG00000001891	1011	+	ENSGALG00000001891	16877163	16880802	upstream	-9987	9151	NearestStart
Un_random	3569428	3570510	1083	1012 ENSGALG00000022592	1012	+	ENSGALG00000022592	3559608	3565149	downstream	9820	4279	NearestStart
Un_random	13943239	13945509	2271	1014 ENSGALG00000008592	1014	+	ENSGALG00000008592	13917913	13918598	downstream	25326	24641	NearestStart
Un_random	15081231	15084848	3618	1015 ENSGALG00000022504	1015	+	ENSGALG00000022504	15082500	15083304	includeFeature	-1269	1269	NearestStart
Un_random	9023143	9024900	1758	1018 ENSGALG00000018851	1018	+	ENSGALG00000018851	9064675	9065494	upstream	-41532	39775	NearestStart
Un_random	22791058	22794771	3714	1019 ENSGALG00000011585	1019	+	ENSGALG00000011585	22789170	22790353	downstream	1888	705	NearestStart
Un_random	16848005	16850209	2205	1020 ENSGALG00000001891	1020	+	ENSGALG00000001891	16877163	16880802	upstream	-29158	26954	NearestStart
Un_random	22804494	22807114	2621	1027 ENSGALG00000011585	1027	+	ENSGALG00000011585	22789170	22790353	downstream	15324	14141	NearestStart
Un_random	6315565	6316352	788	1028 ENSGALG00000022571	1028	+	ENSGALG00000022571	6340845	6341751	upstream	-25280	24493	NearestStart
Un_random	57395029	57396477	1449	1030 ENSGALG00000022021	1030	+	ENSGALG00000022021	57287975	57290630	downstream	107054	104399	NearestStart
Un_random	9739082	9739207	126	1033 ENSGALG00000022536	1033	+	ENSGALG00000022536	9799254	9800018	upstream	-60172	60047	NearestStart
Un_random	12478138	12479863	1726	1035 ENSGALG00000022516	1035	+	ENSGALG00000022516	12479237	12479533	includeFeature	-1099	330	NearestStart
Un_random	10498159	10498923	765	1040 ENSGALG00000022530	1040	+	ENSGALG00000022530	10542849	10544932	upstream	-44690	43926	NearestStart
Un_random	20494980	20496767	1788	1042 ENSGALG00000022441	1042	+	ENSGALG00000022441	20493619	20494435	downstream	1361	545	NearestStart
Un_random	5860270	5861515	1246	1043 ENSGALG00000022578	1043	+	ENSGALG00000022578	5911000	5911488	upstream	-50730	49485	NearestStart
Un_random	10260785	10262310	1526	1044 ENSGALG00000022532	1044	+	ENSGALG00000022532	10160669	10163999	downstream	100116	96786	NearestStart
Un_random	21323726	21325588	1863	1046 ENSGALG00000013482	1046	+	ENSGALG00000013482	21379230	21383082	upstream	-55504	53642	NearestStart
Un_random	46364549	46365734	1186	1048 ENSGALG00000022129	1048	+	ENSGALG00000022129	46363100	46365031	overlapEnd	1449	482	NearestStart
Un_random	9084756	9086936	2181	1050 ENSGALG00000018851	1050	+	ENSGALG00000018851	9064675	9065494	downstream	20081	19262	NearestStart
Un_random	10440094	10441235	1142	1053 ENSGALG00000022531	1053	+	ENSGALG00000022531	10440291	10441056	includeFeature	-197	179	NearestStart
Un_random	45986428	45987323	896	1056 ENSGALG00000022135	1056	+	ENSGALG00000022135	46014456	46021122	upstream	-28028	27133	NearestStart
Un_random	28476411	28477833	1423	1057 ENSGALG00000021932	1057	+	ENSGALG00000021932	28463563	28463697	downstream	12848	12714	NearestStart
Un_random	20849228	20849803	576	1059 ENSGALG00000022436	1059	+	ENSGALG00000022436	20870730	20872570	upstream	-21502	20927	NearestStart
Un_random	52940033	52941438	1406	1062 ENSGALG00000000463	1062	+	ENSGALG00000000463	52917873	52923267	downstream	22160	16766	NearestStart
Un_random	10745867	10747581	1715	1069 ENSGALG00000017503	1069	+	ENSGALG00000017503	10737789	10739802	downstream	8078	6065	NearestStart
Un_random	7803631	7804657	1027	1072 ENSGALG00000022556	1072	+	ENSGALG00000022556	7741023	7741412	downstream	62608	62219	NearestStart
Un_random	21345034	21346884	1851	1074 ENSGALG00000013482	1074	+	ENSGALG00000013482	21379230	21383082	upstream	-34196	32346	NearestStart
Un_random	930253	931834	1582	1077 ENSGALG00000004866	1077	+	ENSGALG00000004866	934328	938651	upstream	-4075	2494	NearestStart
Un_random	9315535	9317527	1993	1078 ENSGALG00000022542	1078	+	ENSGALG00000022542	9304415	9305435	downstream	11120	10100	NearestStart
Un_random	20476228	20478875	2648	1082 ENSGALG00000022442	1082	+	ENSGALG00000022442	20480699	20481629	upstream	-4471	1824	NearestStart
Un_random	28822765	28823273	509	1087 ENSGALG00000022305	1087	+	ENSGALG00000022305	28845521	28847438	upstream	-22756	22248	NearestStart
Un_random	16920453	16922311	1859	1092 ENSGALG00000001891	1092	+	ENSGALG00000001891	16877163	16880802	downstream	43290	39651	NearestStart
Un_random	9160581	9161070	490	1093 ENSGALG00000017553	1093	+	ENSGALG00000017553	9132896	9133762	downstream	27685	26819	NearestStart
Un_random	21718848	21722688	3841	1097 ENSGALG00000022429	1097	+	ENSGALG00000022429	21714056	21714994	downstream	4792	3854	NearestStart
Un_random	49971630	49972719	1090	1100 ENSGALG00000025558	1100	+	ENSGALG00000025558	50031798	50031876	upstream	-60168	59079	NearestStart
Un_random	27446109	27447330	1222	1101 ENSGALG00000018710	1101	+	ENSGALG00000018710	27449104	27454340	upstream	-2995	1774	NearestStart
Un_random	10148025	10148497	473	1102 ENSGALG00000022532	1102	+	ENSGALG00000022532	10160669	10163999	upstream	-12644	12172	NearestStart
Un_random	4847724	4848701	978	1105 ENSGALG00000022581	1105	+	ENSGALG00000022581	4888165	4891490	upstream	-40441	39464	NearestStart
Un_random	9846803	9848234	1432	1109 ENSGALG00000022536	1109	+	ENSGALG00000022536	9799254	9800018	downstream	47549	46785	NearestStart
Un_random	9540700	9544213	3514	1110 ENSGALG00000022538	1110	+	ENSGALG00000022538	9546788	9548591	upstream	-6088	2575	NearestStart
Un_random	28975175	28975719	545	1115 ENSGALG00000018772	1115	+	ENSGALG00000018772	28974137	28987183	inside	1038	1038	NearestStart
Un_random	62810899	62816212	5314	1116 ENSGALG00000000798	1116	+	ENSGALG00000000798	62798860	62799611	downstream	12039	11288	NearestStart
Un_random	53855402	53856031	630	1121 ENSGALG00000000015	1121	+	ENSGALG00000000015	53718257	53718612	downstream	137145	136790	NearestStart
Un_random	44053307	44054389	1083	0904 ENSGALG00000014032	904	-	ENSGALG00000014032	44038649	44041105	upstream	-12202	12202	NearestStart
Un_random	41260853	41262356	1504	0905 ENSGALG00000022176	905	-	ENSGALG00000022176	41252771	41253354	upstream	-7499	7499	NearestStart
Un_random	21115117	21118414	3298	0906 ENSGALG00000022435	906	-	ENSGALG00000022435	21112177	21112524	upstream	-2593	2593	NearestStart
Un_random	1471380	1472686	1307	0910 ENSGALG00000022609	910	-	ENSGALG00000022609	1447163	1448110	upstream	-23270	23270	NearestStart
Un_random	56891671	56892639	969	0912 ENSGALG00000022028	912	-	ENSGALG00000022028	56945081	56946585	downstream	54914	52442	NearestStart
Un_random	24730466	24731702	1237	0918 ENSGALG00000022367	918	-	ENSGALG00000022367	24723451	24725225	upstream	-5241	5241	NearestStart
Un_random	50500158	50501596	1439	0919 ENSGALG00000022088	919	-	ENSGALG00000022088	50469112	50474251	upstream	-25907	25907	NearestStart
Un_random	51725035	51726337	1303	0921 ENSGALG00000013161	921	-	ENSGALG00000013161	51734140	51739288	downstream	14253	7803	NearestStart
Un_random	5037162	5038683	1522	0923 ENSGALG00000022580	923	-	ENSGALG00000022580	4941379	4942946	upstream	-94216	94216	NearestStart
Un_random	63262034	63262829	796	0925 ENSGALG00000021960	925	-	ENSGALG00000021960	63264865	63265601	downstream	3567	2036	NearestStart
Un_random	17696889	17698224	1336	0927 ENSGALG00000018747	927	-	ENSGALG00000018747	17700410	17701069	downstream	4180	2186	NearestStart
Un_random	51735836	51738632	2797	0928 ENSGALG00000013161	928	-	ENSGALG00000013161	51734140	51739288	inside	3452	656	NearestStart
Un_random	53936756	53939159	2404	0929 ENSGALG00000000038	929	-	ENSGALG00000000038	54063864	54064613	downstream	127857	124705	NearestStart
Un_random	44040023	44041134	1112	0930 ENSGALG00000024978	930	-	ENSGALG00000024978	44040718	44040810	includeFeature	787	324	NearestStart
Un_random	30398045	30398908	864	0931 ENSGALG00000014063	931	-	ENSGALG00000014063	30406779	30407701	downstream	9656	7871	NearestStart
Un_random	36376630	36377353	724	0932 ENSGALG00000022219	932	-	ENSGALG00000022219	36376850	36378899	overlapEnd	2269	220	NearestStart
Un_random	60214703	60215792	1090	0936 ENSGALG00000014429	936	-	ENSGALG00000014429	60213125	60215809	inside	1106	17	NearestStart
Un_random	8826308	8829069	2762	0937 ENSGALG00000022544	937	-	ENSGALG00000022544	8885380	8894539	downstream	68231	56311	NearestStart
Un_random	60234849	60235629	781	0940 ENSGALG00000000065	940	-	ENSGALG00000000065	60239476	60245561	downstream	10712	3847	NearestStart
Un_random	63408100	63408523	424	0941 ENSGALG00000000284	941	-	ENSGALG00000000284	63311446	63311865	upstream	-96235	96235	NearestStart
Un_random	36358666	36359417	752	0943 ENSGALG00000009761	943	-	ENSGALG00000009761	36367508	36374571	downstream	15905	8091	NearestStart
Un_random	62128869	62129604	736	0944 ENSGALG00000021975	944	-	ENSGALG00000021975	62111647	62112697	upstream	-16172	16172	NearestStart
Un_random	50834986	50836929	1944	0945 ENSGALG00000022083	945	-	ENSGALG00000022083	50818152	50819105	upstream	-15881	15881	NearestStart
Un_random	44278525	44279628	1104	0946 ENSGALG00000021005	946	-	ENSGALG00000021005	44258276	44258563	upstream	-19962	19962	NearestStart
Un_random	47561542	47562095	554	0947 ENSGALG00000018796	947	-	ENSGALG00000018796	47551640	47552164	upstream	-9378	9378	NearestStart
Un_random	40812883	40813924	1042	0948 ENSGALG00000014636	948	-	ENSGALG00000014636	40815939	40836868	downstream	23985	2015	NearestStart
Un_random	11832416	11832772	357	0949 ENSGALG00000000398	949	-	ENSGALG00000000398	11820072	11820739	upstream	-11677	11677	NearestStart
Un_random	46926429	46928193	1765	0950 ENSGALG00000022125	950	-	ENSGALG00000022125	46904147	46916597	upstream	-9832	9832	NearestStart
Un_random	60562099	60564056	1958	0952 ENSGALG00000021992	952	-	ENSGALG00000021992	60554443	60562541	overlapStart	442	442	NearestStart
Un_random	49399534	49400373	840	0953 ENSGALG00000013476	953	-	ENSGALG00000013476	49396889	49398714	upstream	-820	820	NearestStart
Un_random	53093659	53095122	1464	0954 ENSGALG00000022063	954	-	ENSGALG00000022063	53094425	53096733	overlapEnd	3074	697	NearestStart
Un_random	4436009	4436688	680	0955 ENSGALG00000017615	955	-	ENSGALG00000017615	4411911	4417527	upstream	-18482	18482	NearestStart
Un_random	54992159	54993020	862	0957 ENSGALG00000022042	957	-	ENSGALG00000022042	54954122	54956786	upstream	-35373	35373	NearestStart
Un_random	489304	490934	1631	0959 ENSGALG00000025469	959	-	ENSGALG00000025469	419967	420053	upstream	-69251	69251	NearestStart
Un_random	60219108	60220948	1841	0960 ENSGALG00000014429	960	-	ENSGALG00000014429	60213125	60215809	upstream	-3299	3299	NearestStart
Un_random	53101169	53101369	201	0963 ENSGALG00000022063	963	-	ENSGALG00000022063	53094425	53096733	upstream	-4436	4436	NearestStart
Un_random	36202238	36203386	1149	0967 ENSGALG00000022224	967	-	ENSGALG00000022224	36202130	36203119	overlapStart	881	108	NearestStart
Un_random	2502874	2503939	1066	0971 ENSGALG00000022601	971	-	ENSGALG00000022601	2503051	2503867	includeFeature	993	72	NearestStart
Un_random	21947569	21949564	1996	0972 ENSGALG00000022425	972	-	ENSGALG00000022425	21952041	21953000	downstream	5431	2477	NearestStart
Un_random	29489777	29490861	1085	0975 ENSGALG00000013484	975	-	ENSGALG00000013484	29488980	29494241	inside	4464	797	NearestStart
Un_random	12772647	12774534	1888	0976 ENSGALG00000017669	976	-	ENSGALG00000017669	12755047	12756539	upstream	-16108	16108	NearestStart
Un_random	42344448	42345102	655	0977 ENSGALG00000006590	977	-	ENSGALG00000006590	42448716	42469372	downstream	124924	103614	NearestStart
Un_random	17843582	17849152	5571	0978 ENSGALG00000006993	978	-	ENSGALG00000006993	17847066	17848622	includeFeature	5040	530	NearestStart
Un_random	17849358	17850200	843	0979 ENSGALG00000006993	979	-	ENSGALG00000006993	17847066	17848622	upstream	-736	736	NearestStart
Un_random	21952748	21953010	263	0980 ENSGALG00000022425	980	-	ENSGALG00000022425	21952041	21953000	overlapStart	252	10	NearestStart
Un_random	24724803	24727907	3105	0981 ENSGALG00000022367	981	-	ENSGALG00000022367	24723451	24725225	overlapStart	422	422	NearestStart
Un_random	61124433	61125180	748	0983 ENSGALG00000011347	983	-	ENSGALG00000011347	61160576	61163563	downstream	39130	35396	NearestStart
Un_random	54732083	54732676	594	0985 ENSGALG00000013901	985	-	ENSGALG00000013901	54737437	54738096	downstream	6013	4761	NearestStart
Un_random	28964334	28965696	1363	0986 ENSGALG00000022304	986	-	ENSGALG00000022304	28943016	28967101	inside	2767	1405	NearestStart
Un_random	10876715	10878747	2033	0988 ENSGALG00000022524	988	-	ENSGALG00000022524	10857609	10858166	upstream	-18549	18549	NearestStart
Un_random	45076459	45077746	1288	0989 ENSGALG00000000522	989	-	ENSGALG00000000522	45056115	45057501	upstream	-18958	18958	NearestStart
Un_random	4334812	4335982	1171	0996 ENSGALG00000022584	996	-	ENSGALG00000022584	4327892	4330879	upstream	-3933	3933	NearestStart
Un_random	42254811	42256149	1339	0999 ENSGALG00000006720	999	-	ENSGALG00000006720	42101467	42102544	upstream	-152267	152267	NearestStart
Un_random	11805933	11807427	1495	1002 ENSGALG00000000398	1002	-	ENSGALG00000000398	11820072	11820739	downstream	14806	12645	NearestStart
Un_random	6473394	6474598	1205	1005 ENSGALG00000022569	1005	-	ENSGALG00000022569	6507193	6510564	downstream	37170	32595	NearestStart
Un_random	863713	867550	3838	1008 ENSGALG00000018726	1008	-	ENSGALG00000018726	851701	852975	upstream	-10738	10738	NearestStart
Un_random	3331155	3334010	2856	1009 ENSGALG00000018703	1009	-	ENSGALG00000018703	3310845	3312852	upstream	-18303	18303	NearestStart
Un_random	41709299	41710684	1386	1013 ENSGALG00000007062	1013	-	ENSGALG00000007062	41709966	41710385	includeFeature	1086	299	NearestStart
Un_random	63337631	63338735	1105	1016 ENSGALG00000000284	1016	-	ENSGALG00000000284	63311446	63311865	upstream	-25766	25766	NearestStart
Un_random	24691513	24692357	845	1017 ENSGALG00000022367	1017	-	ENSGALG00000022367	24723451	24725225	downstream	33712	31094	NearestStart
Un_random	59612120	59613229	1110	1021 ENSGALG00000022001	1021	-	ENSGALG00000022001	59625394	59625902	downstream	13782	12165	NearestStart
Un_random	53929594	53931165	1572	1022 ENSGALG00000000038	1022	-	ENSGALG00000000038	54063864	54064613	downstream	135019	132699	NearestStart
Un_random	61221152	61222689	1538	1023 ENSGALG00000021983	1023	-	ENSGALG00000021983	61221398	61222375	includeFeature	1223	246	NearestStart
Un_random	20517156	20518986	1831	1024 ENSGALG00000022440	1024	-	ENSGALG00000022440	20498434	20498894	upstream	-18262	18262	NearestStart
Un_random	21476709	21477610	902	1025 ENSGALG00000022431	1025	-	ENSGALG00000022431	21484399	21484611	downstream	7902	6789	NearestStart
Un_random	33432606	33432907	302	1026 ENSGALG00000022253	1026	-	ENSGALG00000022253	33461144	33466013	downstream	33407	28237	NearestStart
Un_random	24162102	24163178	1077	1029 ENSGALG00000022370	1029	-	ENSGALG00000022370	24128556	24129898	upstream	-32204	32204	NearestStart
Un_random	22232113	22232355	243	1031 ENSGALG00000022419	1031	-	ENSGALG00000022419	22188559	22188849	upstream	-43264	43264	NearestStart
Un_random	7091031	7092062	1032	1032 ENSGALG00000022563	1032	-	ENSGALG00000022563	7063837	7064790	upstream	-26241	26241	NearestStart
Un_random	30180583	30180845	263	1034 ENSGALG00000022282	1034	-	ENSGALG00000022282	30138895	30139848	upstream	-40735	40735	NearestStart
Un_random	19203627	19204984	1358	1036 ENSGALG00000010483	1036	-	ENSGALG00000010483	19123574	19129530	upstream	-74097	74097	NearestStart
Un_random	18780823	18783039	2217	1037 ENSGALG00000022456	1037	-	ENSGALG00000022456	18847108	18852277	downstream	71454	64069	NearestStart
Un_random	18853222	18856633	3412	1038 ENSGALG00000022456	1038	-	ENSGALG00000022456	18847108	18852277	upstream	-945	945	NearestStart
Un_random	11904771	11905483	713	1039 ENSGALG00000000398	1039	-	ENSGALG00000000398	11820072	11820739	upstream	-84032	84032	NearestStart
Un_random	30780171	30782011	1841	1041 ENSGALG00000013469	1041	-	ENSGALG00000013469	30797377	30797793	downstream	17622	15366	NearestStart
Un_random	58253710	58254711	1002	1045 ENSGALG00000022016	1045	-	ENSGALG00000022016	58153216	58155904	upstream	-97806	97806	NearestStart
Un_random	51239994	51241791	1798	1047 ENSGALG00000006753	1047	-	ENSGALG00000006753	51247747	51254513	downstream	14519	5956	NearestStart
Un_random	50141176	50141881	706	1049 ENSGALG00000014488	1049	-	ENSGALG00000014488	50133428	50134962	upstream	-6214	6214	NearestStart
Un_random	52285826	52286406	581	1051 ENSGALG00000018923	1051	-	ENSGALG00000018923	52253692	52254743	upstream	-31083	31083	NearestStart
Un_random	58896144	58897207	1064	1052 ENSGALG00000002235	1052	-	ENSGALG00000002235	58848196	58857999	upstream	-38145	38145	NearestStart
Un_random	27259132	27260727	1596	1054 ENSGALG00000022332	1054	-	ENSGALG00000022332	27237505	27238479	upstream	-20653	20653	NearestStart
Un_random	14236451	14238015	1565	1055 ENSGALG00000017589	1055	-	ENSGALG00000017589	14250409	14251203	downstream	14752	12394	NearestStart
Un_random	23910373	23910892	520	1058 ENSGALG00000022372	1058	-	ENSGALG00000022372	24014926	24015581	downstream	105208	104034	NearestStart
Un_random	4926362	4928662	2301	1060 ENSGALG00000022580	1060	-	ENSGALG00000022580	4941379	4942946	downstream	16584	12717	NearestStart
Un_random	26961128	26961945	818	1061 ENSGALG00000022339	1061	-	ENSGALG00000022339	26927924	26929021	upstream	-32107	32107	NearestStart
Un_random	50505827	50508358	2532	1063 ENSGALG00000022088	1063	-	ENSGALG00000022088	50469112	50474251	upstream	-31576	31576	NearestStart
Un_random	32364627	32368054	3428	1064 ENSGALG00000022265	1064	-	ENSGALG00000022265	32059459	32060181	upstream	-304446	304446	NearestStart
Un_random	11363372	11363679	308	1065 ENSGALG00000020693	1065	-	ENSGALG00000020693	11370544	11371061	downstream	7689	6865	NearestStart
Un_random	60543848	60545914	2067	1066 ENSGALG00000021992	1066	-	ENSGALG00000021992	60554443	60562541	downstream	18693	8529	NearestStart
Un_random	52810369	52810535	167	1067 ENSGALG00000013222	1067	-	ENSGALG00000013222	52835448	52837988	downstream	27619	24913	NearestStart
Un_random	6251101	6253335	2235	1068 ENSGALG00000022572	1068	-	ENSGALG00000022572	6278960	6280870	downstream	29769	25625	NearestStart
Un_random	20753928	20755623	1696	1070 ENSGALG00000000246	1070	-	ENSGALG00000000246	20757491	20758117	downstream	4189	1868	NearestStart
Un_random	50677806	50679106	1301	1071 ENSGALG00000022087	1071	-	ENSGALG00000022087	50681681	50682245	downstream	4439	2575	NearestStart
Un_random	23505224	23505948	725	1073 ENSGALG00000022375	1073	-	ENSGALG00000022375	23496718	23497336	upstream	-7888	7888	NearestStart
Un_random	19616955	19618426	1472	1075 ENSGALG00000022448	1075	-	ENSGALG00000022448	19636091	19640831	downstream	23876	17665	NearestStart
Un_random	27724361	27725067	707	1076 ENSGALG00000015785	1076	-	ENSGALG00000015785	27712549	27713402	upstream	-10959	10959	NearestStart
Un_random	62787525	62790242	2718	1079 ENSGALG00000021967	1079	-	ENSGALG00000021967	62781907	62786449	upstream	-1076	1076	NearestStart
Un_random	35778319	35779431	1113	1080 ENSGALG00000014012	1080	-	ENSGALG00000014012	35675259	35687917	upstream	-90402	90402	NearestStart
Un_random	30974054	30975937	1884	1081 ENSGALG00000022272	1081	-	ENSGALG00000022272	30953481	30954353	upstream	-19701	19701	NearestStart
Un_random	56090060	56090672	613	1083 ENSGALG00000002482	1083	-	ENSGALG00000002482	56056895	56060088	upstream	-29972	29972	NearestStart
Un_random	6937145	6937501	357	1084 ENSGALG00000006927	1084	-	ENSGALG00000006927	6941741	6942838	downstream	5693	4240	NearestStart
Un_random	22519010	22519841	832	1085 ENSGALG00000007275	1085	-	ENSGALG00000007275	22518956	22519660	overlapStart	650	54	NearestStart
Un_random	7545207	7546513	1307	1086 ENSGALG00000005298	1086	-	ENSGALG00000005298	7558719	7559457	downstream	14250	12206	NearestStart
Un_random	17207837	17209643	1807	1088 ENSGALG00000022486	1088	-	ENSGALG00000022486	17225982	17227124	downstream	19287	16339	NearestStart
Un_random	8917842	8920659	2818	1089 ENSGALG00000022544	1089	-	ENSGALG00000022544	8885380	8894539	upstream	-23303	23303	NearestStart
Un_random	12796680	12799424	2745	1090 ENSGALG00000003041	1090	-	ENSGALG00000003041	12832815	12833922	downstream	37242	33391	NearestStart
Un_random	36132967	36133875	909	1091 ENSGALG00000022225	1091	-	ENSGALG00000022225	36135993	36138060	downstream	5093	2118	NearestStart
Un_random	28959421	28960797	1377	1094 ENSGALG00000022304	1094	-	ENSGALG00000022304	28943016	28967101	inside	7680	6304	NearestStart
Un_random	20143698	20145572	1875	1095 ENSGALG00000022443	1095	-	ENSGALG00000022443	20190656	20191272	downstream	47574	45084	NearestStart
Un_random	2100157	2102566	2410	1096 ENSGALG00000022602	1096	-	ENSGALG00000022602	2097015	2097548	upstream	-2609	2609	NearestStart
Un_random	33470421	33473040	2620	1098 ENSGALG00000022253	1098	-	ENSGALG00000022253	33461144	33466013	upstream	-4408	4408	NearestStart
Un_random	28092392	28093242	851	1099 ENSGALG00000013295	1099	-	ENSGALG00000013295	28069950	28113300	inside	20908	20058	NearestStart
Un_random	20661873	20662721	849	1103 ENSGALG00000022439	1103	-	ENSGALG00000022439	20669024	20669995	downstream	8122	6303	NearestStart
Un_random	29407773	29408742	970	1104 ENSGALG00000022295	1104	-	ENSGALG00000022295	29396646	29398598	upstream	-9175	9175	NearestStart
Un_random	23327954	23329717	1764	1106 ENSGALG00000002707	1106	-	ENSGALG00000002707	23340724	23341293	downstream	13339	11007	NearestStart
Un_random	27244530	27245363	834	1107 ENSGALG00000022332	1107	-	ENSGALG00000022332	27237505	27238479	upstream	-6051	6051	NearestStart
Un_random	1054836	1055573	738	1108 ENSGALG00000022612	1108	-	ENSGALG00000022612	999968	1001795	upstream	-53041	53041	NearestStart
Un_random	6976664	6978575	1912	1111 ENSGALG00000006927	1111	-	ENSGALG00000006927	6941741	6942838	upstream	-33826	33826	NearestStart
Un_random	54169152	54170514	1363	1112 ENSGALG00000022057	1112	-	ENSGALG00000022057	54164034	54170097	overlapStart	945	417	NearestStart
Un_random	24330670	24332006	1337	1113 ENSGALG00000021921	1113	-	ENSGALG00000021921	24327424	24327505	upstream	-3165	3165	NearestStart
Un_random	26595608	26596171	564	1114 ENSGALG00000013313	1114	-	ENSGALG00000013313	26594536	26598312	inside	2704	1072	NearestStart
Un_random	61223700	61224087	388	1117 ENSGALG00000021983	1117	-	ENSGALG00000021983	61221398	61222375	upstream	-1325	1325	NearestStart
Un_random	53178158	53179084	927	1118 ENSGALG00000022063	1118	-	ENSGALG00000022063	53094425	53096733	upstream	-81425	81425	NearestStart
Un_random	14319341	14321042	1702	1119 ENSGALG00000007548	1119	-	ENSGALG00000007548	14350425	14350487	downstream	31146	29383	NearestStart
Un_random	16007866	16010019	2154	1120 ENSGALG00000018607	1120	-	ENSGALG00000018607	16076483	16081889	downstream	74023	66464	NearestStart
Un_random	39902986	39904014	1029	1122 ENSGALG00000018510	1122	-	ENSGALG00000018510	39900209	39901330	upstream	-1656	1656	NearestStart
Un_random	60089886	60091870	1985	0914 ENSGALG00000021998	914	+	ENSGALG00000021998	60088719	60089896	overlapEnd	1167	10	Overlapping
Un_random	44040023	44041134	1112	0930 ENSGALG00000014032	930	-	ENSGALG00000014032	44038649	44041105	overlapStart	1082	29	Overlapping
Un_random	53093659	53095122	1464	0954 ENSGALG00000022064	954	+	ENSGALG00000022064	53085564	53100038	inside	8095	4916	Overlapping
Un_random	45076459	45077746	1288	0989 ENSGALG00000014436	989	+	ENSGALG00000014436	45049066	45088177	inside	27393	10431	Overlapping
Un_random	15081231	15084848	3618	1015 ENSGALG00000022503	1015	-	ENSGALG00000022503	15084214	15084849	overlapEnd	3618	1	Overlapping
Un_random	28822765	28823273	509	1087 ENSGALG00000013399	1087	+	ENSGALG00000013399	28797751	28845107	inside	25014	21834	Overlapping
Z	967605	968362	758	1127 ENSGALG00000021750	1127	+	ENSGALG00000021750	968027	968094	includeFeature	-422	268	NearestStart
Z	1944994	1945616	623	1132 ENSGALG00000014644	1132	+	ENSGALG00000014644	1938075	1946514	inside	6919	898	NearestStart
Z	1082884	1083503	620	1133 ENSGALG00000018639	1133	+	ENSGALG00000018639	1122718	1131903	upstream	-39834	39215	NearestStart
Z	62026773	62027993	1221	1134 ENSGALG00000015617	1134	+	ENSGALG00000015617	62025853	62027473	overlapEnd	920	520	NearestStart
Z	72858054	72858636	583	1137 ENSGALG00000005016	1137	+	ENSGALG00000005016	73032178	73076141	upstream	-174124	173542	NearestStart
Z	55324568	55325180	613	1138 ENSGALG00000014703	1138	+	ENSGALG00000014703	55340297	55356283	upstream	-15729	15117	NearestStart
Z	7868126	7870348	2223	1139 ENSGALG00000001900	1139	+	ENSGALG00000001900	7888601	7897167	upstream	-20475	18253	NearestStart
Z	12369628	12370363	736	1145 ENSGALG00000014835	1145	+	ENSGALG00000014835	12350938	12370591	inside	18690	228	NearestStart
Z	16325894	16326570	677	1147 ENSGALG00000014714	1147	+	ENSGALG00000014714	16329446	16353112	upstream	-3552	2876	NearestStart
Z	491142	492038	897	1148 ENSGALG00000002948	1148	+	ENSGALG00000002948	476816	491401	overlapEnd	14326	259	NearestStart
Z	20379822	20380188	367	1151 ENSGALG00000014777	1151	+	ENSGALG00000014777	20422088	20502359	upstream	-42266	41900	NearestStart
Z	54908882	54918190	9309	1152 ENSGALG00000014691	1152	+	ENSGALG00000014691	55049254	55058194	upstream	-140372	131064	NearestStart
Z	20516096	20516893	798	1153 ENSGALG00000014777	1153	+	ENSGALG00000014777	20422088	20502359	downstream	94008	13737	NearestStart
Z	54941099	54941714	616	1155 ENSGALG00000014691	1155	+	ENSGALG00000014691	55049254	55058194	upstream	-108155	107540	NearestStart
Z	31514376	31514605	230	1123 ENSGALG00000005426	1123	-	ENSGALG00000005426	31415596	31473831	upstream	-40545	40545	NearestStart
Z	33523673	33523917	245	1124 ENSGALG00000015082	1124	-	ENSGALG00000015082	33519913	33523982	inside	309	65	NearestStart
Z	33766360	33767213	854	1125 ENSGALG00000015080	1125	-	ENSGALG00000015080	33575106	33680165	upstream	-86195	86195	NearestStart
Z	33521925	33522210	286	1126 ENSGALG00000015082	1126	-	ENSGALG00000015082	33519913	33523982	inside	2057	1772	NearestStart
Z	33522527	33523325	799	1128 ENSGALG00000015082	1128	-	ENSGALG00000015082	33519913	33523982	inside	1455	657	NearestStart
Z	28572320	28572907	588	1129 ENSGALG00000015053	1129	-	ENSGALG00000015053	28557829	28588010	inside	15690	14491	NearestStart
Z	40028705	40029710	1006	1130 ENSGALG00000012595	1130	-	ENSGALG00000012595	40158089	40202422	downstream	173717	128379	NearestStart
Z	36982248	36982670	423	1131 ENSGALG00000015167	1131	-	ENSGALG00000015167	36971828	37023592	inside	41344	10420	NearestStart
Z	59984868	59986788	1921	1135 ENSGALG00000015631	1135	-	ENSGALG00000015631	59902618	59904065	upstream	-80803	80803	NearestStart
Z	62088569	62089488	920	1136 ENSGALG00000020531	1136	-	ENSGALG00000020531	62042128	62069426	upstream	-19143	19143	NearestStart
Z	6555692	6556662	971	1140 ENSGALG00000002419	1140	-	ENSGALG00000002419	6461920	6623963	inside	68271	67301	NearestStart
Z	56620461	56621296	836	1141 ENSGALG00000014667	1141	-	ENSGALG00000014667	56700358	56719034	downstream	98573	79062	NearestStart
Z	12333465	12333694	230	1142 ENSGALG00000014833	1142	-	ENSGALG00000014833	12331418	12334416	inside	951	722	NearestStart
Z	69120781	69121859	1079	1143 ENSGALG00000021429	1143	-	ENSGALG00000021429	69119901	69120497	upstream	-284	284	NearestStart
Z	61848095	61849003	909	1144 ENSGALG00000015618	1144	-	ENSGALG00000015618	62004120	62019639	downstream	171544	155117	NearestStart
Z	19240207	19240819	613	1146 ENSGALG00000014742	1146	-	ENSGALG00000014742	19383067	19384335	downstream	144128	142248	NearestStart
Z	36995811	36996431	621	1149 ENSGALG00000015167	1149	-	ENSGALG00000015167	36971828	37023592	inside	27781	23983	NearestStart
Z	73500398	73503143	2746	1150 ENSGALG00000024461	1150	-	ENSGALG00000024461	73521303	73522302	downstream	21904	18160	NearestStart
Z	8437456	8439131	1676	1154 ENSGALG00000023627	1154	-	ENSGALG00000023627	8437415	8438621	overlapStart	1165	41	NearestStart
Z	967605	968362	758	1127 ENSGALG00000002696	1127	+	ENSGALG00000002696	965415	968420	inside	2190	58	Overlapping
Z	1082884	1083503	620	1133 ENSGALG00000002677	1133	+	ENSGALG00000002677	981753	1105004	inside	101131	21501	Overlapping
Z	55324568	55325180	613	1138 ENSGALG00000014693	1138	-	ENSGALG00000014693	55111989	55463803	inside	139235	138623	Overlapping
Z	55324568	55325180	613	1138 ENSGALG00000023109	1138	-	ENSGALG00000023109	55190268	55409627	inside	85059	84447	Overlapping
Z	56620461	56621296	836	1141 ENSGALG00000014668	1141	+	ENSGALG00000014668	56458036	56684292	inside	162425	62996	Overlapping
