# Supplementary material for: Methylome Analysis in Chickens Immunized with Infectious Laryngotracheitis Vaccine
Source: PLoS One. 2015 Jun 24;10(6):e0100476. doi: 10.1371/journal.pone.0100476 (PMC4481310; doi:10.1371/journal.pone.0100476)
Supplement: S4 Table — (XLS) [file pone.0100476.s004.xls]

space	start	end	width	names	peak	strand	feature	start_position	end_position	insideFeature	distancetoFeature	shortestDistance	fromOverlappingOrNearest
1	104458172	104460541	2370	0004 ENSGALG00000021740	4	+	ENSGALG00000021740	104459490	104460197	includeFeature	-134	344	NearestStart
1	80091554	80094271	2718	0008 ENSGALG00000014442	8	+	ENSGALG00000014442	80087936	80094155	overlapEnd	4976	116	NearestStart
1	52601137	52601382	246	0022 ENSGALG00000025623	22	+	ENSGALG00000025623	52601615	52601694	upstream	-355	233	NearestStart
1	133257228	133257799	572	0023 ENSGALG00000016691	23	+	ENSGALG00000016691	133256379	133261425	inside	1135	849	NearestStart
1	52501270	52501966	697	0025 ENSGALG00000023153	25	+	ENSGALG00000023153	52501054	52501752	overlapEnd	564	214	NearestStart
1	133259132	133259541	410	0026 ENSGALG00000016691	26	+	ENSGALG00000016691	133256379	133261425	inside	2957	1884	NearestStart
1	52600564	52600784	221	0029 ENSGALG00000025623	29	+	ENSGALG00000025623	52601615	52601694	upstream	-941	831	NearestStart
1	46283097	46283851	755	0030 ENSGALG00000019338	30	+	ENSGALG00000019338	46285539	46288666	upstream	-2065	1688	NearestStart
1	95272251	95274468	2218	0031 ENSGALG00000015461	31	+	ENSGALG00000015461	95262832	95274198	overlapEnd	10528	270	NearestStart
1	35467001	35467299	299	0032 ENSGALG00000009835	32	+	ENSGALG00000009835	35468803	35494535	upstream	-1653	1504	NearestStart
1	35466276	35466554	279	0058 ENSGALG00000023410	58	+	ENSGALG00000023410	35464932	35466023	downstream	1483	253	NearestStart
1	88692976	88693186	211	0082 ENSGALG00000015342	82	+	ENSGALG00000015342	88697999	88708455	upstream	-4918	4813	NearestStart
1	114979	117863	2885	0101 ENSGALG00000023985	101	+	ENSGALG00000023985	108634	112255	downstream	7787	2724	NearestStart
1	178837792	178838153	362	0129 ENSGALG00000017072	129	+	ENSGALG00000017072	178824350	178835650	downstream	13622	2142	NearestStart
1	79560	82361	2802	0137 ENSGALG00000009778	137	+	ENSGALG00000009778	69104	83497	inside	11856	1136	NearestStart
1	719819	721774	1956	0150 ENSGALG00000023954	150	+	ENSGALG00000023954	723892	724841	upstream	-3096	2118	NearestStart
1	52923406	52924032	627	0155 ENSGALG00000012281	155	+	ENSGALG00000012281	52923071	52941240	inside	648	335	NearestStart
1	104458172	104460541	2370	0004 ENSGALG00000025632	4	-	ENSGALG00000025632	104459513	104459605	includeFeature	249	936	NearestStart
1	80091554	80094271	2718	0008 ENSGALG00000022953	8	-	ENSGALG00000022953	80087475	80088595	upstream	-4317	2959	NearestStart
1	52601137	52601382	246	0022 ENSGALG00000012150	22	-	ENSGALG00000012150	52562300	52597940	upstream	-3320	3197	NearestStart
1	133257228	133257799	572	0023 ENSGALG00000016693	23	-	ENSGALG00000016693	133261693	133269306	downstream	11792	3894	NearestStart
1	52501270	52501966	697	0025 ENSGALG00000012135	25	-	ENSGALG00000012135	52501045	52503978	inside	2360	225	NearestStart
1	133259132	133259541	410	0026 ENSGALG00000016693	26	-	ENSGALG00000016693	133261693	133269306	downstream	9970	2152	NearestStart
1	52600564	52600784	221	0029 ENSGALG00000012150	29	-	ENSGALG00000012150	52562300	52597940	upstream	-2734	2624	NearestStart
1	46283097	46283851	755	0030 ENSGALG00000011276	30	-	ENSGALG00000011276	46282614	46285175	inside	1701	483	NearestStart
1	95272251	95274468	2218	0031 ENSGALG00000022860	31	-	ENSGALG00000022860	95269982	95273822	overlapStart	462	646	NearestStart
1	35467001	35467299	299	0032 ENSGALG00000009829	32	-	ENSGALG00000009829	35464927	35467393	inside	243	94	NearestStart
1	35466276	35466554	279	0058 ENSGALG00000025464	58	-	ENSGALG00000025464	35465773	35465904	upstream	-511	372	NearestStart
1	88692976	88693186	211	0082 ENSGALG00000015339	82	-	ENSGALG00000015339	88691842	88696059	inside	2978	1134	NearestStart
1	114979	117863	2885	0101 ENSGALG00000009746	101	-	ENSGALG00000009746	109687	114770	upstream	-1651	209	NearestStart
1	178837792	178838153	362	0129 ENSGALG00000017073	129	-	ENSGALG00000017073	178837309	178873973	inside	36001	483	NearestStart
1	79560	82361	2802	0137 ENSGALG00000009775	137	-	ENSGALG00000009775	84015	84983	downstream	4023	1654	NearestStart
1	719819	721774	1956	0150 ENSGALG00000007978	150	-	ENSGALG00000007978	722851	742683	downstream	21887	1077	NearestStart
1	52923406	52924032	627	0155 ENSGALG00000012277	155	-	ENSGALG00000012277	52919674	52922631	upstream	-1088	775	NearestStart
10	702017	703081	1065	0173 ENSGALG00000002160	173	+	ENSGALG00000002160	699804	702858	overlapEnd	2745	223	NearestStart
10	699815	700751	937	0174 ENSGALG00000002160	174	+	ENSGALG00000002160	699804	702858	inside	479	11	NearestStart
10	20670332	20670575	244	0175 ENSGALG00000007736	175	+	ENSGALG00000007736	20674097	20683382	upstream	-3643	3522	NearestStart
10	21410471	21411477	1007	0176 ENSGALG00000008043	176	+	ENSGALG00000008043	21379060	21406028	downstream	31914	4443	NearestStart
10	20672366	20672605	240	0178 ENSGALG00000007736	178	+	ENSGALG00000007736	20674097	20683382	upstream	-1611	1492	NearestStart
10	20668118	20670097	1980	0179 ENSGALG00000007736	179	+	ENSGALG00000007736	20674097	20683382	upstream	-4989	4000	NearestStart
10	20670910	20671700	791	0180 ENSGALG00000007736	180	+	ENSGALG00000007736	20674097	20683382	upstream	-2792	2397	NearestStart
10	1891926	1893313	1388	0188 ENSGALG00000001381	188	+	ENSGALG00000001381	1891946	1893482	overlapStart	674	20	NearestStart
10	678111	678536	426	0191 ENSGALG00000002210	191	+	ENSGALG00000002210	677365	678787	inside	959	251	NearestStart
10	702017	703081	1065	0173 ENSGALG00000002167	173	-	ENSGALG00000002167	692953	698186	upstream	-4363	3831	NearestStart
10	699815	700751	937	0174 ENSGALG00000002167	174	-	ENSGALG00000002167	692953	698186	upstream	-2097	1629	NearestStart
10	20670332	20670575	244	0175 ENSGALG00000025099	175	-	ENSGALG00000025099	20670094	20670161	upstream	-293	171	NearestStart
10	21410471	21411477	1007	0176 ENSGALG00000008054	176	-	ENSGALG00000008054	21410785	21430020	overlapEnd	19046	314	NearestStart
10	20672366	20672605	240	0178 ENSGALG00000017824	178	-	ENSGALG00000017824	20672641	20672742	downstream	256	36	NearestStart
10	20668118	20670097	1980	0179 ENSGALG00000017821	179	-	ENSGALG00000017821	20669776	20669846	includeFeature	738	251	NearestStart
10	20670910	20671700	791	0180 ENSGALG00000017822	180	-	ENSGALG00000017822	20671251	20671350	includeFeature	45	341	NearestStart
10	1891926	1893313	1388	0188 ENSGALG00000023836	188	-	ENSGALG00000023836	1891999	1893469	overlapEnd	849	73	NearestStart
10	678111	678536	426	0191 ENSGALG00000002206	191	-	ENSGALG00000002206	678905	680552	downstream	2228	369	NearestStart
12	9378234	9378634	401	0229 ENSGALG00000005897	229	+	ENSGALG00000005897	9370027	9373924	downstream	8407	4310	NearestStart
12	9371582	9374145	2564	0232 ENSGALG00000005897	232	+	ENSGALG00000005897	9370027	9373924	overlapEnd	2837	221	NearestStart
12	11253764	11253988	225	0240 ENSGALG00000006425	240	+	ENSGALG00000006425	11251619	11301055	inside	2257	2145	NearestStart
12	2701307	2704101	2795	0241 ENSGALG00000003832	241	+	ENSGALG00000003832	2704881	2727394	upstream	-2177	780	NearestStart
12	9378234	9378634	401	0229 ENSGALG00000020942	229	-	ENSGALG00000020942	9378011	9378571	overlapStart	137	63	NearestStart
12	9371582	9374145	2564	0232 ENSGALG00000020942	232	-	ENSGALG00000020942	9378011	9378571	downstream	5707	3866	NearestStart
12	11253764	11253988	225	0240 ENSGALG00000006389	240	-	ENSGALG00000006389	11245528	11248768	upstream	-5108	4996	NearestStart
12	2701307	2704101	2795	0241 ENSGALG00000003685	241	-	ENSGALG00000003685	2692909	2697949	upstream	-4755	3358	NearestStart
13	13226614	13229564	2951	0245 ENSGALG00000024026	245	+	ENSGALG00000024026	13229989	13233238	upstream	-1900	425	NearestStart
13	18383838	18384912	1075	0260 ENSGALG00000007415	260	+	ENSGALG00000007415	18362529	18384012	overlapEnd	21846	174	NearestStart
13	10149099	10150230	1132	0266 ENSGALG00000003177	266	+	ENSGALG00000003177	10153078	10173954	upstream	-3414	2848	NearestStart
13	13226614	13229564	2951	0245 ENSGALG00000005535	245	-	ENSGALG00000005535	13229991	13247660	downstream	19571	427	NearestStart
13	18383838	18384912	1075	0260 ENSGALG00000007494	260	-	ENSGALG00000007494	18388260	18411931	downstream	27556	3348	NearestStart
13	10149099	10150230	1132	0266 ENSGALG00000003231	266	-	ENSGALG00000003231	10143062	10152916	inside	3252	2686	NearestStart
14	6172372	6173417	1046	0273 ENSGALG00000025687	273	+	ENSGALG00000025687	6175091	6175219	upstream	-2197	1674	NearestStart
14	6173600	6173870	271	0276 ENSGALG00000025687	276	+	ENSGALG00000025687	6175091	6175219	upstream	-1356	1221	NearestStart
14	1735542	1736996	1455	0287 ENSGALG00000003640	287	+	ENSGALG00000003640	1732399	1784993	inside	3870	3143	NearestStart
14	6172372	6173417	1046	0273 ENSGALG00000005490	273	-	ENSGALG00000005490	6172002	6174599	inside	1705	370	NearestStart
14	6173600	6173870	271	0276 ENSGALG00000005490	276	-	ENSGALG00000005490	6172002	6174599	inside	864	729	NearestStart
14	1735542	1736996	1455	0287 ENSGALG00000003618	287	-	ENSGALG00000003618	1606273	1730992	upstream	-5277	4550	NearestStart
15	6485962	6486488	527	0294 ENSGALG00000023491	294	+	ENSGALG00000023491	6480177	6484976	downstream	6048	986	NearestStart
15	6481973	6482235	263	0298 ENSGALG00000023491	298	+	ENSGALG00000023491	6480177	6484976	inside	1927	1796	NearestStart
15	4540617	4541881	1265	0299 ENSGALG00000003018	299	+	ENSGALG00000003018	4543039	4559251	upstream	-1790	1158	NearestStart
15	8187249	8187765	517	0302 ENSGALG00000023370	302	+	ENSGALG00000023370	8190795	8191130	upstream	-3288	3030	NearestStart
15	9539996	9540443	448	0304 ENSGALG00000007185	304	+	ENSGALG00000007185	9543624	9549351	upstream	-3404	3181	NearestStart
15	8184971	8185412	442	0305 ENSGALG00000005941	305	+	ENSGALG00000005941	8184155	8187660	inside	1037	816	NearestStart
15	6481291	6481515	225	0306 ENSGALG00000023491	306	+	ENSGALG00000023491	6480177	6484976	inside	1226	1114	NearestStart
15	10160609	10161272	664	0307 ENSGALG00000023273	307	+	ENSGALG00000023273	10162550	10169083	upstream	-1610	1278	NearestStart
15	8181797	8182213	417	0312 ENSGALG00000005937	312	+	ENSGALG00000005937	8181841	8182134	includeFeature	164	44	NearestStart
15	8190668	8191219	552	0318 ENSGALG00000023370	318	+	ENSGALG00000023370	8190795	8191130	includeFeature	149	89	NearestStart
15	11146634	11149627	2994	0322 ENSGALG00000007891	322	+	ENSGALG00000007891	11144931	11149455	overlapEnd	3199	172	NearestStart
15	6485962	6486488	527	0294 ENSGALG00000004818	294	-	ENSGALG00000004818	6479471	6487038	inside	813	550	NearestStart
15	6481973	6482235	263	0298 ENSGALG00000004818	298	-	ENSGALG00000004818	6479471	6487038	inside	4934	2502	NearestStart
15	4540617	4541881	1265	0299 ENSGALG00000018017	299	-	ENSGALG00000018017	4537091	4537162	upstream	-4087	3455	NearestStart
15	8187249	8187765	517	0302 ENSGALG00000005919	302	-	ENSGALG00000005919	8188983	8189562	downstream	2055	1218	NearestStart
15	9539996	9540443	448	0304 ENSGALG00000007147	304	-	ENSGALG00000007147	9536748	9539551	upstream	-669	445	NearestStart
15	8184971	8185412	442	0305 ENSGALG00000005946	305	-	ENSGALG00000005946	8184518	8184817	upstream	-375	154	NearestStart
15	6481291	6481515	225	0306 ENSGALG00000004818	306	-	ENSGALG00000004818	6479471	6487038	inside	5635	1820	NearestStart
15	10160609	10161272	664	0307 ENSGALG00000007403	307	-	ENSGALG00000007403	10160438	10162318	inside	1378	171	NearestStart
15	8181797	8182213	417	0312 ENSGALG00000005946	312	-	ENSGALG00000005946	8184518	8184817	downstream	2812	2305	NearestStart
15	8190668	8191219	552	0318 ENSGALG00000021139	318	-	ENSGALG00000021139	8172121	8189728	upstream	-1216	940	NearestStart
15	11146634	11149627	2994	0322 ENSGALG00000007840	322	-	ENSGALG00000007840	11138837	11143355	upstream	-4775	3279	NearestStart
16	40389	41074	686	0328 ENSGALG00000024372	328	+	ENSGALG00000024372	40458	41204	overlapStart	274	69	NearestStart
16	111529	113894	2366	0329 ENSGALG00000017829	329	+	ENSGALG00000017829	113204	113274	includeFeature	-492	620	NearestStart
16	40389	41074	686	0328 ENSGALG00000000181	328	-	ENSGALG00000000181	41987	43085	downstream	2353	913	NearestStart
16	111529	113894	2366	0329 ENSGALG00000019834	329	-	ENSGALG00000019834	96754	108103	upstream	-4609	3426	NearestStart
17	7534020	7534271	252	0333 ENSGALG00000017831	333	+	ENSGALG00000017831	7533931	7534018	downstream	215	2	NearestStart
17	7532488	7533819	1332	0334 ENSGALG00000017832	334	+	ENSGALG00000017832	7532607	7532681	includeFeature	547	119	NearestStart
17	7532218	7532390	173	0335 ENSGALG00000003197	335	+	ENSGALG00000003197	7532190	7535331	inside	114	28	NearestStart
17	2276313	2278355	2043	0336 ENSGALG00000008596	336	+	ENSGALG00000008596	2269726	2273273	downstream	7608	3040	NearestStart
17	1954343	1954563	221	0338 ENSGALG00000017833	338	+	ENSGALG00000017833	1954668	1954796	upstream	-215	105	NearestStart
17	8413924	8415690	1767	0344 ENSGALG00000023517	344	+	ENSGALG00000023517	8418350	8426737	upstream	-3543	2660	NearestStart
17	1846954	1848688	1735	0348 ENSGALG00000008865	348	+	ENSGALG00000008865	1845031	1845750	downstream	2790	1204	NearestStart
17	7534020	7534271	252	0333 ENSGALG00000003204	333	-	ENSGALG00000003204	7526118	7531578	upstream	-2568	2442	NearestStart
17	7532488	7533819	1332	0334 ENSGALG00000003204	334	-	ENSGALG00000003204	7526118	7531578	upstream	-1576	910	NearestStart
17	7532218	7532390	173	0335 ENSGALG00000003204	335	-	ENSGALG00000003204	7526118	7531578	upstream	-726	640	NearestStart
17	2276313	2278355	2043	0336 ENSGALG00000008586	336	-	ENSGALG00000008586	2276876	2279241	overlapEnd	1907	563	NearestStart
17	1954343	1954563	221	0338 ENSGALG00000008819	338	-	ENSGALG00000008819	1927784	1950748	upstream	-3705	3595	NearestStart
17	8413924	8415690	1767	0344 ENSGALG00000002437	344	-	ENSGALG00000002437	8409172	8413506	upstream	-1301	418	NearestStart
17	1846954	1848688	1735	0348 ENSGALG00000008861	348	-	ENSGALG00000008861	1847201	1854480	overlapEnd	6659	247	NearestStart
18	4699682	4700827	1146	0358 ENSGALG00000002286	358	+	ENSGALG00000002286	4698469	4700929	inside	1785	102	NearestStart
18	9814819	9815555	737	0359 ENSGALG00000007191	359	+	ENSGALG00000007191	9813049	9815627	inside	2138	72	NearestStart
18	10623696	10623935	240	0361 ENSGALG00000007961	361	+	ENSGALG00000007961	10618299	10620137	downstream	5517	3559	NearestStart
18	3809588	3812032	2445	0370 ENSGALG00000001656	370	+	ENSGALG00000001656	3763496	3812282	inside	47314	250	NearestStart
18	4699682	4700827	1146	0358 ENSGALG00000002290	358	-	ENSGALG00000002290	4701779	4704455	downstream	4201	952	NearestStart
18	9814819	9815555	737	0359 ENSGALG00000000109	359	-	ENSGALG00000000109	9809364	9812484	upstream	-2703	2335	NearestStart
18	10623696	10623935	240	0361 ENSGALG00000007965	361	-	ENSGALG00000007965	10622963	10633730	inside	9914	733	NearestStart
18	3809588	3812032	2445	0370 ENSGALG00000023573	370	-	ENSGALG00000023573	3809807	3810819	includeFeature	9	219	NearestStart
19	6526907	6529118	2212	0372 ENSGALG00000023677	372	+	ENSGALG00000023677	6526465	6528995	overlapEnd	1547	123	NearestStart
19	8711728	8713172	1445	0374 ENSGALG00000023523	374	+	ENSGALG00000023523	8712265	8713105	includeFeature	185	67	NearestStart
19	5761528	5761783	256	0375 ENSGALG00000025593	375	+	ENSGALG00000025593	5761852	5761924	upstream	-196	69	NearestStart
19	6277107	6278740	1634	0381 ENSGALG00000004364	381	+	ENSGALG00000004364	6260137	6273521	downstream	17787	3586	NearestStart
19	5313356	5315348	1993	0383 ENSGALG00000023788	383	+	ENSGALG00000023788	5318487	5319312	upstream	-4135	3139	NearestStart
19	4868763	4869013	251	0385 ENSGALG00000002501	385	+	ENSGALG00000002501	4871799	4881547	upstream	-2911	2786	NearestStart
19	6526907	6529118	2212	0372 ENSGALG00000023674	372	-	ENSGALG00000023674	6527138	6528991	includeFeature	979	127	NearestStart
19	8711728	8713172	1445	0374 ENSGALG00000005555	374	-	ENSGALG00000005555	8712290	8713105	includeFeature	655	67	NearestStart
19	5761528	5761783	256	0375 ENSGALG00000003973	375	-	ENSGALG00000003973	5766241	5767829	downstream	6173	4458	NearestStart
19	6277107	6278740	1634	0381 ENSGALG00000004383	381	-	ENSGALG00000004383	6282458	6286042	downstream	8118	3718	NearestStart
19	5313356	5315348	1993	0383 ENSGALG00000002843	383	-	ENSGALG00000002843	5312152	5315574	inside	1222	226	NearestStart
19	4868763	4869013	251	0385 ENSGALG00000002485	385	-	ENSGALG00000002485	4862450	4867369	upstream	-1519	1394	NearestStart
2	114851264	114852026	763	0393 ENSGALG00000018967	393	+	ENSGALG00000018967	114794126	114852928	inside	57519	902	NearestStart
2	3899384	3902262	2879	0397 ENSGALG00000005600	397	+	ENSGALG00000005600	3905876	3913377	upstream	-5053	3614	NearestStart
2	122520148	122520879	732	0403 ENSGALG00000015640	403	+	ENSGALG00000015640	122524352	122548032	upstream	-3838	3473	NearestStart
2	122518796	122519358	563	0404 ENSGALG00000015640	404	+	ENSGALG00000015640	122524352	122548032	upstream	-5275	4994	NearestStart
2	37179598	37180460	863	0411 ENSGALG00000011290	411	+	ENSGALG00000011290	37176605	37180347	overlapEnd	3424	113	NearestStart
2	22082998	22084475	1478	0414 ENSGALG00000009064	414	+	ENSGALG00000009064	22082221	22084532	inside	1515	57	NearestStart
2	37177242	37178066	825	0418 ENSGALG00000011290	418	+	ENSGALG00000011290	37176605	37180347	inside	1049	637	NearestStart
2	2260533	2261444	912	0440 ENSGALG00000005380	440	+	ENSGALG00000005380	2255410	2256959	downstream	5578	3574	NearestStart
2	122521280	122521955	676	0444 ENSGALG00000015640	444	+	ENSGALG00000015640	122524352	122548032	upstream	-2734	2397	NearestStart
2	40747903	40750719	2817	0474 ENSGALG00000011501	474	+	ENSGALG00000011501	40746635	40747300	downstream	2676	603	NearestStart
2	114851264	114852026	763	0393 ENSGALG00000015404	393	-	ENSGALG00000015404	114854942	114874392	downstream	22747	2916	NearestStart
2	3899384	3902262	2879	0397 ENSGALG00000019696	397	-	ENSGALG00000019696	3899943	3903251	overlapEnd	2428	559	NearestStart
2	122520148	122520879	732	0403 ENSGALG00000015637	403	-	ENSGALG00000015637	122516733	122523345	inside	2831	2466	NearestStart
2	122518796	122519358	563	0404 ENSGALG00000015637	404	-	ENSGALG00000015637	122516733	122523345	inside	4268	2063	NearestStart
2	37179598	37180460	863	0411 ENSGALG00000011289	411	-	ENSGALG00000011289	37167138	37175001	upstream	-5028	4597	NearestStart
2	22082998	22084475	1478	0414 ENSGALG00000023258	414	-	ENSGALG00000023258	22047663	22088366	inside	4630	3891	NearestStart
2	37177242	37178066	825	0418 ENSGALG00000011289	418	-	ENSGALG00000011289	37167138	37175001	upstream	-2653	2241	NearestStart
2	2260533	2261444	912	0440 ENSGALG00000005393	440	-	ENSGALG00000005393	2259733	2271703	inside	10715	800	NearestStart
2	122521280	122521955	676	0444 ENSGALG00000015637	444	-	ENSGALG00000015637	122516733	122523345	inside	1727	1390	NearestStart
2	40747903	40750719	2817	0474 ENSGALG00000018283	474	-	ENSGALG00000018283	40745148	40745243	upstream	-4068	2660	NearestStart
20	5334642	5335227	586	0484 ENSGALG00000004170	484	+	ENSGALG00000004170	5320188	5332820	downstream	14746	1822	NearestStart
20	10702808	10703273	466	0488 ENSGALG00000007250	488	+	ENSGALG00000007250	10700969	10703720	inside	2071	447	NearestStart
20	4895222	4898197	2976	0494 ENSGALG00000025160	494	+	ENSGALG00000025160	4894122	4894203	downstream	2588	1019	NearestStart
20	1434116	1439571	5456	0505 ENSGALG00000023997	505	+	ENSGALG00000023997	1421726	1440144	inside	15118	573	NearestStart
20	5334642	5335227	586	0484 ENSGALG00000004177	484	-	ENSGALG00000004177	5335899	5336084	downstream	1150	672	NearestStart
20	10702808	10703273	466	0488 ENSGALG00000006974	488	-	ENSGALG00000006974	10704399	10710345	downstream	7305	1126	NearestStart
20	4895222	4898197	2976	0494 ENSGALG00000003769	494	-	ENSGALG00000003769	4888292	4891793	upstream	-4917	3429	NearestStart
20	1434116	1439571	5456	0505 ENSGALG00000001927	505	-	ENSGALG00000001927	1428427	1429154	upstream	-7690	4962	NearestStart
21	2664484	2665936	1453	0513 ENSGALG00000023906	513	+	ENSGALG00000023906	2662204	2662915	downstream	3006	1569	NearestStart
21	601499	601763	265	0514 ENSGALG00000000719	514	+	ENSGALG00000000719	599485	601784	inside	2146	21	NearestStart
21	6594597	6596359	1763	0516 ENSGALG00000021561	516	+	ENSGALG00000021561	6589097	6591668	downstream	6381	2929	NearestStart
21	4813150	4813549	400	0521 ENSGALG00000004066	521	+	ENSGALG00000004066	4815999	4819685	upstream	-2649	2450	NearestStart
21	2664484	2665936	1453	0513 ENSGALG00000002005	513	-	ENSGALG00000002005	2665677	2684797	overlapEnd	19587	259	NearestStart
21	601499	601763	265	0514 ENSGALG00000000710	514	-	ENSGALG00000000710	593224	597980	upstream	-3651	3519	NearestStart
21	6594597	6596359	1763	0516 ENSGALG00000004848	516	-	ENSGALG00000004848	6593433	6600753	inside	5275	1164	NearestStart
21	4813150	4813549	400	0521 ENSGALG00000023712	521	-	ENSGALG00000023712	4813931	4820123	downstream	6773	382	NearestStart
23	5493708	5494853	1146	0529 ENSGALG00000003522	529	+	ENSGALG00000003522	5487802	5494838	overlapEnd	6478	15	NearestStart
23	192878	194231	1354	0535 ENSGALG00000000519	535	+	ENSGALG00000000519	181839	191070	downstream	11715	1808	NearestStart
23	4629611	4630282	672	0547 ENSGALG00000002445	547	+	ENSGALG00000002445	4631742	4658682	upstream	-1796	1460	NearestStart
23	5493708	5494853	1146	0529 ENSGALG00000003529	529	-	ENSGALG00000003529	5495266	5498638	downstream	4358	413	NearestStart
23	192878	194231	1354	0535 ENSGALG00000000527	535	-	ENSGALG00000000527	193096	194583	overlapEnd	1029	218	NearestStart
23	4629611	4630282	672	0547 ENSGALG00000002408	547	-	ENSGALG00000002408	4626823	4630807	inside	861	525	NearestStart
24	2587769	2588326	558	0549 ENSGALG00000024276	549	+	ENSGALG00000024276	2592033	2592879	upstream	-3985	3707	NearestStart
24	2590667	2591093	427	0551 ENSGALG00000024276	551	+	ENSGALG00000024276	2592033	2592879	upstream	-1153	940	NearestStart
24	5782354	5782767	414	0553 ENSGALG00000007707	553	+	ENSGALG00000007707	5783338	5785939	upstream	-778	571	NearestStart
24	2590345	2590537	193	0556 ENSGALG00000024276	556	+	ENSGALG00000024276	2592033	2592879	upstream	-1592	1496	NearestStart
24	6298034	6298505	472	0559 ENSGALG00000007874	559	+	ENSGALG00000007874	6291983	6295250	downstream	6287	2784	NearestStart
24	2587769	2588326	558	0549 ENSGALG00000001529	549	-	ENSGALG00000001529	2587749	2592845	inside	4797	20	NearestStart
24	2590667	2591093	427	0551 ENSGALG00000001529	551	-	ENSGALG00000001529	2587749	2592845	inside	1965	1752	NearestStart
24	5782354	5782767	414	0553 ENSGALG00000007699	553	-	ENSGALG00000007699	5781542	5783173	inside	613	406	NearestStart
24	2590345	2590537	193	0556 ENSGALG00000001529	556	-	ENSGALG00000001529	2587749	2592845	inside	2404	2308	NearestStart
24	6298034	6298505	472	0559 ENSGALG00000007878	559	-	ENSGALG00000007878	6297764	6300662	inside	2392	270	NearestStart
25	1853932	1856157	2226	0563 ENSGALG00000000809	563	+	ENSGALG00000000809	1857856	1875203	upstream	-2812	1699	NearestStart
25	1853932	1856157	2226	0563 ENSGALG00000000793	563	-	ENSGALG00000000793	1848929	1851198	upstream	-3846	2734	NearestStart
26	4839622	4839996	375	0567 ENSGALG00000003467	567	+	ENSGALG00000003467	4833185	4836424	downstream	6624	3198	NearestStart
26	2984051	2984497	447	0572 ENSGALG00000001373	572	+	ENSGALG00000001373	2978450	2987423	inside	5824	2926	NearestStart
26	4839622	4839996	375	0567 ENSGALG00000023767	567	-	ENSGALG00000023767	4835195	4836417	upstream	-3392	3205	NearestStart
26	2984051	2984497	447	0572 ENSGALG00000001378	572	-	ENSGALG00000001378	2988332	2989126	downstream	4852	3835	NearestStart
27	4737636	4738381	746	0585 ENSGALG00000002837	585	+	ENSGALG00000002837	4737558	4739835	inside	450	78	NearestStart
27	4012366	4012514	149	0593 ENSGALG00000001658	593	+	ENSGALG00000001658	4011826	4015019	inside	614	540	NearestStart
27	4737636	4738381	746	0585 ENSGALG00000023752	585	-	ENSGALG00000023752	4736105	4736804	upstream	-1204	832	NearestStart
27	4012366	4012514	149	0593 ENSGALG00000023881	593	-	ENSGALG00000023881	4003483	4009126	upstream	-3314	3240	NearestStart
28	1566516	1567197	682	0598 ENSGALG00000000810	598	+	ENSGALG00000000810	1560766	1563214	downstream	6090	3302	NearestStart
28	1567615	1568174	560	0599 ENSGALG00000000810	599	+	ENSGALG00000000810	1560766	1563214	downstream	7128	4401	NearestStart
28	2553362	2553900	539	0600 ENSGALG00000015195	600	+	ENSGALG00000015195	2552956	2554329	inside	675	406	NearestStart
28	1331978	1333015	1038	0604 ENSGALG00000001580	604	+	ENSGALG00000001580	1324041	1333274	inside	8455	259	NearestStart
28	1566516	1567197	682	0598 ENSGALG00000000812	598	-	ENSGALG00000000812	1446253	1568107	inside	1251	910	NearestStart
28	1567615	1568174	560	0599 ENSGALG00000000812	599	-	ENSGALG00000000812	1446253	1568107	overlapStart	213	67	NearestStart
28	2553362	2553900	539	0600 ENSGALG00000024299	600	-	ENSGALG00000024299	2553027	2553514	overlapStart	-117	152	NearestStart
28	1331978	1333015	1038	0604 ENSGALG00000015962	604	-	ENSGALG00000015962	1332541	1333271	overlapEnd	775	256	NearestStart
3	91173178	91173500	323	0611 ENSGALG00000016322	611	+	ENSGALG00000016322	91173852	91180825	upstream	-513	352	NearestStart
3	16460994	16461326	333	0618 ENSGALG00000008676	618	+	ENSGALG00000008676	16438957	16456676	downstream	22203	4318	NearestStart
3	14316	15089	774	0621 ENSGALG00000008125	621	+	ENSGALG00000008125	12615	15056	overlapEnd	2087	33	NearestStart
3	108001295	108001628	334	0624 ENSGALG00000016587	624	+	ENSGALG00000016587	107997660	108001960	inside	3802	332	NearestStart
3	39334285	39334811	527	0625 ENSGALG00000010838	625	+	ENSGALG00000010838	39296767	39332813	downstream	37781	1472	NearestStart
3	39335690	39336216	527	0626 ENSGALG00000010838	626	+	ENSGALG00000010838	39296767	39332813	downstream	39186	2877	NearestStart
3	16460196	16460919	724	0632 ENSGALG00000008676	632	+	ENSGALG00000008676	16438957	16456676	downstream	21601	3520	NearestStart
3	107997604	107999053	1450	0640 ENSGALG00000016587	640	+	ENSGALG00000016587	107997660	108001960	overlapStart	668	56	NearestStart
3	107343630	107344624	995	0657 ENSGALG00000016513	657	+	ENSGALG00000016513	107346881	107364061	upstream	-2754	2257	NearestStart
3	4269322	4271138	1817	0668 ENSGALG00000008567	668	+	ENSGALG00000008567	4259656	4275687	inside	10574	4549	NearestStart
3	78545079	78545544	466	0675 ENSGALG00000022959	675	+	ENSGALG00000022959	78545933	78547248	upstream	-621	389	NearestStart
3	91173178	91173500	323	0611 ENSGALG00000017926	611	-	ENSGALG00000017926	91173171	91173499	overlapStart	160	1	NearestStart
3	16460994	16461326	333	0618 ENSGALG00000008667	618	-	ENSGALG00000008667	16459873	16473343	inside	12183	1121	NearestStart
3	14316	15089	774	0621 ENSGALG00000008117	621	-	ENSGALG00000008117	16094	26950	downstream	12248	1005	NearestStart
3	108001295	108001628	334	0624 ENSGALG00000022836	624	-	ENSGALG00000022836	107998118	108001514	overlapStart	52	114	NearestStart
3	39334285	39334811	527	0625 ENSGALG00000010843	625	-	ENSGALG00000010843	39339487	39379352	downstream	44804	4676	NearestStart
3	39335690	39336216	527	0626 ENSGALG00000010843	626	-	ENSGALG00000010843	39339487	39379352	downstream	43399	3271	NearestStart
3	16460196	16460919	724	0632 ENSGALG00000008667	632	-	ENSGALG00000008667	16459873	16473343	inside	12785	323	NearestStart
3	107997604	107999053	1450	0640 ENSGALG00000022836	640	-	ENSGALG00000022836	107998118	108001514	overlapEnd	3186	514	NearestStart
3	107343630	107344624	995	0657 ENSGALG00000016512	657	-	ENSGALG00000016512	107320785	107346140	inside	2013	1516	NearestStart
3	4269322	4271138	1817	0668 ENSGALG00000008643	668	-	ENSGALG00000008643	4275756	4283048	downstream	12818	4618	NearestStart
3	78545079	78545544	466	0675 ENSGALG00000015780	675	-	ENSGALG00000015780	78545064	78547319	inside	2007	15	NearestStart
4	71294245	71294471	227	0682 ENSGALG00000000150	682	+	ENSGALG00000000150	71290032	71462361	inside	4326	4213	NearestStart
4	44763977	44764177	201	0687 ENSGALG00000010751	687	+	ENSGALG00000010751	44760525	44761084	downstream	3552	2893	NearestStart
4	71290927	71291872	946	0688 ENSGALG00000000150	688	+	ENSGALG00000000150	71290032	71462361	inside	1368	895	NearestStart
4	2011490	2012574	1085	0691 ENSGALG00000004958	691	+	ENSGALG00000004958	2009589	2020513	inside	2443	1901	NearestStart
4	71246463	71247408	946	0693 ENSGALG00000014304	693	+	ENSGALG00000014304	71245436	71249625	inside	1500	1027	NearestStart
4	16670099	16671874	1776	0696 ENSGALG00000008645	696	+	ENSGALG00000008645	16664299	16672584	inside	6687	710	NearestStart
4	1863923	1865183	1261	0697 ENSGALG00000004831	697	+	ENSGALG00000004831	1862580	1865080	overlapEnd	1973	103	NearestStart
4	47865107	47865337	231	0706 ENSGALG00000025353	706	+	ENSGALG00000025353	47863649	47863731	downstream	1573	1376	NearestStart
4	71294245	71294471	227	0682 ENSGALG00000014312	682	-	ENSGALG00000014312	71276381	71289345	upstream	-5013	4900	NearestStart
4	44763977	44764177	201	0687 ENSGALG00000010755	687	-	ENSGALG00000010755	44762265	44768376	inside	4299	1712	NearestStart
4	71290927	71291872	946	0688 ENSGALG00000014312	688	-	ENSGALG00000014312	71276381	71289345	upstream	-2055	1582	NearestStart
4	2011490	2012574	1085	0691 ENSGALG00000004952	691	-	ENSGALG00000004952	2006692	2008731	upstream	-3301	2759	NearestStart
4	71246463	71247408	946	0693 ENSGALG00000000153	693	-	ENSGALG00000000153	71238462	71244888	upstream	-2048	1575	NearestStart
4	16670099	16671874	1776	0696 ENSGALG00000008648	696	-	ENSGALG00000008648	16676640	16683718	downstream	12732	4766	NearestStart
4	1863923	1865183	1261	0697 ENSGALG00000004832	697	-	ENSGALG00000004832	1868007	1871116	downstream	6563	2824	NearestStart
4	47865107	47865337	231	0706 ENSGALG00000011178	706	-	ENSGALG00000011178	47858900	47862576	upstream	-2646	2531	NearestStart
5	18045234	18045516	283	0732 ENSGALG00000007217	732	+	ENSGALG00000007217	18034047	18041647	downstream	11328	3587	NearestStart
5	60278779	60281763	2985	0733 ENSGALG00000012268	733	+	ENSGALG00000012268	60277814	60278591	downstream	2457	188	NearestStart
5	18043637	18043902	266	0736 ENSGALG00000007217	736	+	ENSGALG00000007217	18034047	18041647	downstream	9723	1990	NearestStart
5	26079464	26081300	1837	0738 ENSGALG00000008421	738	+	ENSGALG00000008421	26079856	26084489	overlapStart	526	392	NearestStart
5	17981600	17983151	1552	0749 ENSGALG00000007178	749	+	ENSGALG00000007178	17986929	18001982	upstream	-4553	3778	NearestStart
5	1649400	1650375	976	0759 ENSGALG00000004201	759	+	ENSGALG00000004201	1647857	1652083	inside	2031	1543	NearestStart
5	59058833	59060077	1245	0772 ENSGALG00000012213	772	+	ENSGALG00000012213	59054124	59060339	inside	5331	262	NearestStart
5	18045234	18045516	283	0732 ENSGALG00000007220	732	-	ENSGALG00000007220	18042629	18047153	inside	1778	1637	NearestStart
5	60278779	60281763	2985	0733 ENSGALG00000025579	733	-	ENSGALG00000025579	60283968	60284072	downstream	3801	2205	NearestStart
5	18043637	18043902	266	0736 ENSGALG00000007220	736	-	ENSGALG00000007220	18042629	18047153	inside	3383	1008	NearestStart
5	26079464	26081300	1837	0738 ENSGALG00000023316	738	-	ENSGALG00000023316	26079787	26084461	overlapEnd	4079	323	NearestStart
5	17981600	17983151	1552	0749 ENSGALG00000007127	749	-	ENSGALG00000007127	17971908	17980019	upstream	-2357	1581	NearestStart
5	1649400	1650375	976	0759 ENSGALG00000004219	759	-	ENSGALG00000004219	1637064	1647370	upstream	-2518	2030	NearestStart
5	59058833	59060077	1245	0772 ENSGALG00000012220	772	-	ENSGALG00000012220	59061123	59066943	downstream	7488	1046	NearestStart
6	23776440	23780168	3729	0781 ENSGALG00000007603	781	+	ENSGALG00000007603	23776017	23784736	inside	2287	423	NearestStart
6	14215679	14215800	122	0782 ENSGALG00000004947	782	+	ENSGALG00000004947	14217316	14248769	upstream	-1576	1516	NearestStart
6	18493813	18494602	790	0791 ENSGALG00000005704	791	+	ENSGALG00000005704	18494954	18497909	upstream	-746	352	NearestStart
6	23535669	23537163	1495	0798 ENSGALG00000007479	798	+	ENSGALG00000007479	23533781	23536965	overlapEnd	2635	198	NearestStart
6	23776440	23780168	3729	0781 ENSGALG00000007606	781	-	ENSGALG00000007606	23773144	23774835	upstream	-3469	1605	NearestStart
6	14215679	14215800	122	0782 ENSGALG00000004871	782	-	ENSGALG00000004871	14211006	14215799	overlapStart	59	1	NearestStart
6	18493813	18494602	790	0791 ENSGALG00000005698	791	-	ENSGALG00000005698	18486732	18494821	inside	613	219	NearestStart
6	23535669	23537163	1495	0798 ENSGALG00000023691	798	-	ENSGALG00000023691	23529363	23532283	upstream	-4133	3386	NearestStart
7	23769757	23770011	255	0806 ENSGALG00000011328	806	+	ENSGALG00000011328	23767273	23770438	inside	2611	427	NearestStart
7	2805071	2805813	743	0821 ENSGALG00000002944	821	+	ENSGALG00000002944	2805103	2906856	overlapStart	339	32	NearestStart
7	13644105	13644362	258	0825 ENSGALG00000008606	825	+	ENSGALG00000008606	13645101	13659394	upstream	-867	739	NearestStart
7	100982	101171	190	0829 ENSGALG00000002268	829	+	ENSGALG00000002268	86041	99715	downstream	15035	1267	NearestStart
7	23769757	23770011	255	0806 ENSGALG00000011326	806	-	ENSGALG00000011326	23764443	23766546	upstream	-3338	3211	NearestStart
7	2805071	2805813	743	0821 ENSGALG00000002921	821	-	ENSGALG00000002921	2789270	2804935	upstream	-507	136	NearestStart
7	13644105	13644362	258	0825 ENSGALG00000008590	825	-	ENSGALG00000008590	13640562	13644718	inside	484	356	NearestStart
7	100982	101171	190	0829 ENSGALG00000002280	829	-	ENSGALG00000002280	102481	119931	downstream	18855	1310	NearestStart
8	25058127	25058540	414	0834 ENSGALG00000010613	834	+	ENSGALG00000010613	25056687	25090091	inside	1647	1440	NearestStart
8	21482001	21482717	717	0835 ENSGALG00000017874	835	+	ENSGALG00000017874	21482678	21482749	overlapStart	-319	32	NearestStart
8	14753639	14754277	639	0837 ENSGALG00000005935	837	+	ENSGALG00000005935	14756146	14805212	upstream	-2188	1869	NearestStart
8	21870643	21871896	1254	0839 ENSGALG00000010244	839	+	ENSGALG00000010244	21869964	21887980	inside	1306	679	NearestStart
8	21485883	21490883	5001	0840 ENSGALG00000025185	840	+	ENSGALG00000025185	21485078	21485206	downstream	3305	677	NearestStart
8	6112845	6114053	1209	0845 ENSGALG00000020994	845	+	ENSGALG00000020994	6111302	6112178	downstream	2147	667	NearestStart
8	21484125	21484367	243	0848 ENSGALG00000024758	848	+	ENSGALG00000024758	21483929	21484000	downstream	317	125	NearestStart
8	5739236	5740712	1477	0861 ENSGALG00000003445	861	+	ENSGALG00000003445	5739240	5751038	overlapStart	734	4	NearestStart
8	25058127	25058540	414	0834 ENSGALG00000025636	834	-	ENSGALG00000025636	25053168	25053249	upstream	-5085	4878	NearestStart
8	21482001	21482717	717	0835 ENSGALG00000017946	835	-	ENSGALG00000017946	21479501	21479615	upstream	-2744	2386	NearestStart
8	14753639	14754277	639	0837 ENSGALG00000005922	837	-	ENSGALG00000005922	14745903	14754551	inside	593	274	NearestStart
8	21870643	21871896	1254	0839 ENSGALG00000010243	839	-	ENSGALG00000010243	21859937	21867197	upstream	-4073	3446	NearestStart
8	21485883	21490883	5001	0840 ENSGALG00000010126	840	-	ENSGALG00000010126	21486739	21490204	includeFeature	1821	679	NearestStart
8	6112845	6114053	1209	0845 ENSGALG00000023725	845	-	ENSGALG00000023725	6111170	6111439	upstream	-2010	1406	NearestStart
8	21484125	21484367	243	0848 ENSGALG00000017946	848	-	ENSGALG00000017946	21479501	21479615	upstream	-4631	4510	NearestStart
8	5739236	5740712	1477	0861 ENSGALG00000003438	861	-	ENSGALG00000003438	5723320	5739034	upstream	-940	202	NearestStart
9	16080063	16084734	4672	0864 ENSGALG00000007496	864	+	ENSGALG00000007496	16070126	16078930	downstream	12272	1133	NearestStart
9	24002266	24002558	293	0865 ENSGALG00000009594	865	+	ENSGALG00000009594	23996273	24003889	inside	6139	1331	NearestStart
9	17301331	17301919	589	0867 ENSGALG00000025637	867	+	ENSGALG00000025637	17299624	17299753	downstream	2001	1578	NearestStart
9	16219554	16220151	598	0870 ENSGALG00000007611	870	+	ENSGALG00000007611	16218088	16220771	inside	1764	620	NearestStart
9	24008660	24009055	396	0872 ENSGALG00000009651	872	+	ENSGALG00000009651	24010707	24014987	upstream	-1849	1652	NearestStart
9	24002819	24003937	1119	0874 ENSGALG00000009594	874	+	ENSGALG00000009594	23996273	24003889	overlapEnd	7105	48	NearestStart
9	16434478	16436005	1528	0881 ENSGALG00000023868	881	+	ENSGALG00000023868	16435770	16436978	overlapStart	-528	235	NearestStart
9	6225409	6226287	879	0883 ENSGALG00000005667	883	+	ENSGALG00000005667	6221360	6236236	inside	4488	4049	NearestStart
9	16080063	16084734	4672	0864 ENSGALG00000007502	864	-	ENSGALG00000007502	16080883	16082016	includeFeature	-382	820	NearestStart
9	24002266	24002558	293	0865 ENSGALG00000009634	865	-	ENSGALG00000009634	24006320	24024761	downstream	22349	3762	NearestStart
9	17301331	17301919	589	0867 ENSGALG00000008703	867	-	ENSGALG00000008703	17302254	17313255	downstream	11630	335	NearestStart
9	16219554	16220151	598	0870 ENSGALG00000007607	870	-	ENSGALG00000007607	16199646	16215862	upstream	-3990	3692	NearestStart
9	24008660	24009055	396	0872 ENSGALG00000009634	872	-	ENSGALG00000009634	24006320	24024761	inside	15903	2340	NearestStart
9	24002819	24003937	1119	0874 ENSGALG00000009634	874	-	ENSGALG00000009634	24006320	24024761	downstream	21383	2383	NearestStart
9	16434478	16436005	1528	0881 ENSGALG00000007742	881	-	ENSGALG00000007742	16437660	16468573	downstream	33331	1655	NearestStart
9	6225409	6226287	879	0883 ENSGALG00000024281	883	-	ENSGALG00000024281	6225000	6230830	inside	4982	409	NearestStart
Un_random	20440242	20440937	696	0911 ENSGALG00000009621	911	+	ENSGALG00000009621	20438261	20439143	downstream	2329	1099	NearestStart
Un_random	60214703	60215792	1090	0936 ENSGALG00000014430	936	+	ENSGALG00000014430	60206801	60209905	downstream	8447	4798	NearestStart
Un_random	53093659	53095122	1464	0954 ENSGALG00000022064	954	+	ENSGALG00000022064	53085564	53100038	inside	8826	4916	NearestStart
Un_random	53101169	53101369	201	0963 ENSGALG00000022064	963	+	ENSGALG00000022064	53085564	53100038	downstream	15705	1131	NearestStart
Un_random	22699367	22701167	1801	0970 ENSGALG00000022403	970	+	ENSGALG00000022403	22698735	22699274	downstream	1532	93	NearestStart
Un_random	21947569	21949564	1996	0972 ENSGALG00000022424	972	+	ENSGALG00000022424	21953473	21953748	upstream	-4907	3909	NearestStart
Un_random	21952748	21953010	263	0980 ENSGALG00000022424	980	+	ENSGALG00000022424	21953473	21953748	upstream	-594	463	NearestStart
Un_random	5794836	5796435	1600	1010 ENSGALG00000007589	1010	+	ENSGALG00000007589	5795566	5799180	overlapStart	70	730	NearestStart
Un_random	15081231	15084848	3618	1015 ENSGALG00000022504	1015	+	ENSGALG00000022504	15082500	15083304	includeFeature	540	1269	NearestStart
Un_random	61221152	61222689	1538	1023 ENSGALG00000013517	1023	+	ENSGALG00000013517	61213300	61216784	downstream	8620	4368	NearestStart
Un_random	20494980	20496767	1788	1042 ENSGALG00000022441	1042	+	ENSGALG00000022441	20493619	20494435	downstream	2255	545	NearestStart
Un_random	54169152	54170514	1363	1112 ENSGALG00000022058	1112	+	ENSGALG00000022058	54161993	54168328	downstream	7840	824	NearestStart
Un_random	20440242	20440937	696	0911 ENSGALG00000012016	911	-	ENSGALG00000012016	20437455	20438129	upstream	-2461	2113	NearestStart
Un_random	60214703	60215792	1090	0936 ENSGALG00000014429	936	-	ENSGALG00000014429	60213125	60215809	inside	561	17	NearestStart
Un_random	53093659	53095122	1464	0954 ENSGALG00000022063	954	-	ENSGALG00000022063	53094425	53096733	overlapEnd	2343	697	NearestStart
Un_random	53101169	53101369	201	0963 ENSGALG00000022063	963	-	ENSGALG00000022063	53094425	53096733	upstream	-4536	4436	NearestStart
Un_random	22699367	22701167	1801	0970 ENSGALG00000022402	970	-	ENSGALG00000022402	22702897	22703019	downstream	2752	1730	NearestStart
Un_random	21947569	21949564	1996	0972 ENSGALG00000022425	972	-	ENSGALG00000022425	21952041	21953000	downstream	4434	2477	NearestStart
Un_random	21952748	21953010	263	0980 ENSGALG00000022425	980	-	ENSGALG00000022425	21952041	21953000	overlapStart	121	10	NearestStart
Un_random	5794836	5796435	1600	1010 ENSGALG00000007585	1010	-	ENSGALG00000007585	5800484	5801107	downstream	5471	4049	NearestStart
Un_random	15081231	15084848	3618	1015 ENSGALG00000022503	1015	-	ENSGALG00000022503	15084214	15084849	overlapEnd	1809	1	NearestStart
Un_random	61221152	61222689	1538	1023 ENSGALG00000021983	1023	-	ENSGALG00000021983	61221398	61222375	includeFeature	455	246	NearestStart
Un_random	20494980	20496767	1788	1042 ENSGALG00000022440	1042	-	ENSGALG00000022440	20498434	20498894	downstream	3020	1667	NearestStart
Un_random	54169152	54170514	1363	1112 ENSGALG00000022057	1112	-	ENSGALG00000022057	54164034	54170097	overlapStart	264	417	NearestStart
Z	33523673	33523917	245	1124 ENSGALG00000015081	1124	+	ENSGALG00000015081	33527746	33545989	upstream	-3951	3829	NearestStart
Z	33522527	33523325	799	1128 ENSGALG00000015081	1128	+	ENSGALG00000015081	33527746	33545989	upstream	-4820	4421	NearestStart
Z	33523673	33523917	245	1124 ENSGALG00000015082	1124	-	ENSGALG00000015082	33519913	33523982	inside	187	65	NearestStart
Z	33522527	33523325	799	1128 ENSGALG00000015082	1128	-	ENSGALG00000015082	33519913	33523982	inside	1056	657	NearestStart
